# Supplementary material for: Husbands involvement in birth preparedness and complication readiness in Axum town, Tigray region, Ethiopia, 2017
Source: BMC Pregnancy Childbirth. 2019 May 22;19:180. doi: 10.1186/s12884-019-2338-z (PMC6530057; doi:10.1186/s12884-019-2338-z)
Supplement: Supplementary file 2 — It is a dataset of the study in excel format. It is a data contained the detail dataset on excel format used for analysis and interpretation of the study. (XLSX 77 kb) [file 12884_2019_2338_MOESM2_ESM.xlsx]

## Sheet: Sheet1
religion summery			education summery			occupation summery
orthodox	246(61.7%)		higher (12+)	146 (36.6)		gov't employed		107 (26.8%)
muslim	145 (36.3%)		scondary (9-12)	107 (26.8%)		private employed		157 (39.3%)
catholic	4 (1%)		primary (1-8)	90 (22.6)		NGO		59 (14.8%)
protestant	4 (1%)		no formal education	56 (14%)		merchant		40 (10%)
						farmer		36 (9%)
income	incomearner	unforeseenP	sourceofIformation	bleedingDP	BlurredvisionDP	SwollenhandsfaceDP	SevereBleedingDIL	ConvulsionsDIL	prolongedlabourDIL	RetainedplacentaDIL	bleedingDPP	HighfeverDPP	malodorousvaginaldischargeDPP	DifficultorfastbreathingDBABY	yellowskincolorDBABY	poorsuckingfeedingDBABY	umbilicalcordprobelmDBABY	skillbirthattendant	birthplaceandattendant	arrengetemporaryfamilycare	identifaytransportation	arranegalternativecost	accompaniedwife	planneddonateblood	cleancloth	meansoftransportation	healthserviceprobem	whatistheproblem	serviceofhealthfacility	factormakebad	recommendotherhusband	whodecied	sopposedtoinvolveinBPCR	firstshare	invitation	goingtodiscuss	agecata	NoofmentionDP	NoofmentionDIL	noofmantionDPP	HIBPCresult	HIBPCRstatus
500-1000	Only husband	Yes	mass media	no	yes	yse	no	yes	yes	no	yes	yes	yes	yes	no	no	yes	yes	yes	yes	yes	no	no	yes	no	by foot	no	nothing	good	waiting time is to long	yes	both husband and wife	yes	other family member	yes	yes	18-29	two	two	three	5	good involvment
>1000	Both husband and wife	No	Health center	yes	no	no	yes	no	no	yes	no	no	yes	no	no	no	no	yes	no	yes	no	yes	no	no	yes	public transport	yes	nothing	bad	nothing	no	husbande only	no	wife	no	no	>50	0ne	two	one	3	poor involvment
>1000	Only husband	Yes	Hospital	no	yes	no	yes	yes	yes	yes	no	no	no	no	yes	no	no	no	no	yes	yes	yes	yes	yes	no	by foot	no	waiting time is to long	good	nothing	yes	both husband and wife	yes	wife	yes	yes	40-49	0ne	four	null	5	good involvment
500-1000	Only wife	Yes	Relatives	yes	no	yse	no	no	no	no	yes	no	no	no	no	no	no	no	yes	no	no	no	no	no	yes	private vehicel	no	nothing	good	waiting time is to long	yes	both husband and wife	yes	other family member	no	yes	18-29	two	null	one	2	poor involvment
>1000	Only husband	Yes	Health extension workers	yes	no	no	yes	no	yes	no	no	no	yes	no	no	no	no	no	no	yes	yes	no	yes	yes	yes	by foot	yes	HP approch not to good	good	nothing	yes	wife only	no	wife	yes	no	18-29	0ne	two	one	5	good involvment
<500	Only husband	No	Hospital	yes	yes	yse	yes	no	yes	no	yes	no	no	no	no	no	no	no	yes	yes	no	yes	yes	no	yes	by foot	no	nothing	good	nothing	no	husbande only	yes	wife	no	yes	40-49	three	two	one	5	good involvment
>1000	Both husband and wife	Yes	mass media	yes	no	no	no	yes	yes	yes	yes	yes	yes	yes	no	no	no	no	no	no	yes	yes	yes	yes	yes	private vehicel	no	waiting time is to long	good	waiting room is not good	yes	both husband and wife	yes	other family member	yes	no	40-49	0ne	three	three	5	good involvment
>1000	Only husband	Yes	Hospital	no	yes	yse	no	no	no	no	no	no	no	no	no	yes	yes	yes	yes	yes	no	no	no	no	yes	public transport	yes	nothing	bad	nothing	yes	both husband and wife	no	wife	no	yes	18-29	two	null	null	4	poor involvment
>1000	Both husband and wife	Yes	mass media	yes	no	no	yes	yes	yes	yes	no	no	yes	no	no	no	no	no	no	no	no	yes	no	yes	yes	public transport	no	Men is restricted not to enter into labour room	good	nothing	no	both husband and wife	yes	wife	yes	no	40-49	0ne	four	one	4	poor involvment
500-1000	Both husband and wife	No	Health center	yes	no	yse	yes	no	no	no	no	no	no	yes	yes	no	no	no	yes	yes	yes	no	no	yes	yes	by foot	no	HP approch not to good	good	nothing	yes	husbande only	yes	other family member	no	yes	18-29	two	one	null	5	good involvment
>1000	Only husband	Yes	Health extension workers	no	no	no	yes	yes	yes	no	no	no	no	no	no	no	no	no	no	no	yes	no	no	no	yes	private vehicel	yes	nothing	good	waiting room is not good	yes	both husband and wife	yes	wife	yes	no	18-29	null	three	null	3	poor involvment
>1000	Both husband and wife	Yes	Hospital	yes	no	yse	yes	no	no	yes	yes	yes	yes	no	no	no	no	yes	yes	yes	no	no	yes	no	yes	by foot	no	lack of awareness	good	nothing	no	both husband and wife	no	wife	no	yes	18-29	two	two	three	5	good involvment
500-1000	Only husband	Yes	mass media	no	yes	yse	yes	no	no	no	no	no	no	yes	no	no	no	no	no	no	no	yes	yes	yes	yes	ambulance	no	waiting time is to long	good	nothing	yes	both husband and wife	yes	other family member	yes	no	40-49	two	one	null	4	poor involvment
>1000	Only husband	No	Health center	yes	no	no	yes	yes	yes	no	no	no	no	no	no	no	no	no	yes	yes	yes	no	no	no	yes	by foot	no	nothing	good	HP not respect me	no	both husband and wife	no	wife	no	yes	30-39	0ne	three	null	4	poor involvment
>1000	Both husband and wife	Yes	mass media	yes	no	no	no	no	no	no	yes	no	no	no	no	no	no	no	no	no	no	no	no	no	yes	public transport	yes	lack of money	good	nothing	yes	both husband and wife	yes	wife	yes	yes	18-29	0ne	null	one	1	poor involvment
>1000	Only husband	Yes	Health extension workers	no	no	yse	no	no	no	no	no	no	no	no	no	no	no	no	yes	yes	no	no	no	no	yes	by foot	no	nothing	bad	nothing	yes	wife only	yes	wife	no	no	40-49	0ne	null	null	3	poor involvment
>1000	Both husband and wife	Yes	Hospital	no	no	no	no	no	no	no	no	no	no	no	no	no	no	no	no	no	yes	yes	yes	yes	yes	private vehicel	no	service not good	good	HP not respect me	no	both husband and wife	no	other family member	yes	yes	18-29	null	null	null	5	good involvment
500-1000	Only husband	Yes	mass media	yes	no	no	yes	no	yes	no	no	no	no	no	no	yes	no	no	yes	yes	yes	no	no	no	yes	by foot	no	nothing	good	nothing	yes	both husband and wife	yes	wife	no	no	40-49	0ne	two	null	4	poor involvment
>1000	Both husband and wife	No	Health extension workers	yes	no	no	yes	yes	no	no	no	no	no	no	no	no	no	no	no	no	no	yes	no	no	yes	public transport	no	ditance to long	good	nothing	yes	both husband and wife	yes	wife	yes	yes	18-29	0ne	two	null	2	poor involvment
>1000	Only husband	Yes	Relatives	no	yes	yse	yes	no	no	no	yes	yes	no	yes	no	yes	no	no	yes	yes	no	yes	yes	yes	no	by foot	yes	lack of awareness	good	nothing	no	both husband and wife	no	other family member	no	no	40-49	two	one	two	5	good involvment
500-1000	Only husband	Yes	mass media	no	yes	yse	yes	yes	yes	no	yes	yes	yes	yes	no	no	yes	yes	yes	yes	yes	no	no	yes	no	by foot	no	lack of money	good	waiting time is to long	yes	both husband and wife	yes	other family member	yes	yes	18-29	two	three	three	5	good involvment
>1000	Both husband and wife	No	Health center	yes	no	no	yes	no	no	yes	no	no	no	no	no	no	no	yes	yes	yes	no	no	no	yes	yes	public transport	yes	waiting time is to long	bad	nothing	no	husbande only	no	wife	no	no	>50	0ne	two	null	5	good involvment
>1000	Only husband	Yes	Hospital	yes	no	no	yes	yes	yes	yes	no	no	no	no	yes	no	no	no	yes	yes	yes	yes	yes	yes	no	by foot	no	nothing	good	nothing	yes	both husband and wife	yes	wife	yes	yes	30-39	0ne	four	null	6	good involvment
500-1000	Only wife	Yes	Relatives	yes	yes	no	yes	yes	yes	no	yes	no	no	no	no	no	no	no	no	no	no	no	no	no	yes	private vehicel	no	HP approch not to good	good	waiting time is to long	yes	both husband and wife	yes	other family member	no	yes	18-29	two	three	one	1	poor involvment
>1000	Only husband	Yes	Health extension workers	yes	no	no	no	no	no	no	no	no	no	no	no	no	no	no	no	no	yes	yes	yes	yes	yes	by foot	yes	nothing	good	nothing	yes	wife only	no	wife	yes	no	30-39	0ne	null	null	5	good involvment
<500	Only husband	No	Hospital	no	yes	yse	no	no	no	no	yes	no	no	no	no	no	no	yes	yes	yes	no	yes	no	no	yes	by foot	no	lack of awareness	good	nothing	no	husbande only	yes	wife	no	yes	18-29	two	null	one	5	good involvment
>1000	Both husband and wife	Yes	mass media	no	no	no	no	yes	no	yes	no	yes	no	yes	no	no	no	no	no	yes	yes	no	yes	yes	yes	private vehicel	no	service not good	good	waiting room is not good	yes	both husband and wife	yes	other family member	yes	no	40-49	null	two	one	5	good involvment
>1000	Only husband	Yes	Hospital	yes	no	yse	no	no	no	no	no	no	no	no	no	yes	yes	yes	yes	yes	no	no	no	yes	yes	public transport	yes	nothing	bad	nothing	yes	both husband and wife	no	wife	no	yes	18-29	two	null	null	5	good involvment
>1000	Both husband and wife	Yes	mass media	no	no	no	yes	yes	yes	yes	yes	no	no	no	no	no	no	no	no	no	no	yes	yes	no	yes	public transport	no	waiting time is to long	good	nothing	no	both husband and wife	yes	wife	yes	no	>50	null	four	one	3	poor involvment
500-1000	Both husband and wife	No	Health center	yes	no	yse	no	no	no	no	no	no	no	yes	yes	no	no	no	yes	yes	yes	no	no	yes	yes	by foot	no	nothing	good	nothing	yes	husbande only	yes	other family member	no	yes	40-49	two	null	null	5	good involvment
>1000	Only husband	Yes	Health extension workers	no	yes	no	no	yes	yes	no	no	no	no	no	no	no	no	no	no	no	no	no	no	no	yes	private vehicel	yes	nothing	good	waiting room is not good	yes	both husband and wife	yes	wife	yes	no	18-29	0ne	two	null	1	poor involvment
>1000	Both husband and wife	Yes	Hospital	yes	no	yse	no	no	no	no	yes	yes	yes	no	no	no	no	yes	yes	yes	yes	no	no	no	yes	by foot	no	HP approch not to good	good	nothing	no	both husband and wife	no	wife	no	yes	30-39	two	null	three	5	good involvment
500-1000	Only husband	Yes	mass media	no	yes	yse	no	no	no	no	no	no	no	yes	no	no	no	no	yes	yes	no	yes	yes	no	yes	ambulance	no	nothing	good	nothing	yes	both husband and wife	yes	other family member	yes	no	30-39	two	null	null	5	good involvment
>1000	Only husband	No	Health center	yes	no	no	yes	yes	yes	yes	no	no	no	no	no	no	no	no	yes	yes	yes	no	no	yes	yes	by foot	no	waiting time is to long	good	HP not respect me	no	both husband and wife	no	wife	no	yes	30-39	0ne	four	null	5	good involvment
>1000	Both husband and wife	Yes	mass media	yes	no	no	no	no	no	no	yes	no	no	no	no	no	no	no	no	no	no	no	no	no	yes	public transport	yes	nothing	good	nothing	yes	both husband and wife	yes	wife	yes	yes	30-39	0ne	null	one	1	poor involvment
>1000	Only husband	Yes	Health extension workers	no	no	yse	no	no	no	no	no	no	no	no	no	no	no	no	no	no	no	no	no	no	yes	by foot	no	lack of awareness	bad	nothing	yes	wife only	yes	wife	no	no	30-39	0ne	null	null	1	poor involvment
>1000	Both husband and wife	Yes	Hospital	no	no	no	yes	no	no	no	no	no	no	no	no	no	no	no	no	no	yes	yes	yes	no	yes	private vehicel	no	lack of transportation	good	HP not respect me	no	both husband and wife	no	other family member	yes	yes	18-29	null	one	null	4	poor involvment
500-1000	Only husband	Yes	mass media	yes	no	no	yes	yes	yes	yes	no	no	no	no	no	yes	yes	no	yes	yes	yes	no	no	yes	yes	by foot	no	nothing	good	nothing	yes	both husband and wife	yes	wife	no	no	30-39	0ne	four	null	5	good involvment
>1000	Both husband and wife	No	Health extension workers	yes	no	no	yes	yes	no	no	no	no	no	no	no	no	no	no	no	no	no	no	yes	no	yes	public transport	no	Men is restricted not to enter into labour room	good	nothing	yes	both husband and wife	yes	wife	yes	yes	18-29	0ne	two	null	2	poor involvment
>1000	Only husband	Yes	Relatives	no	yes	yse	yes	no	no	no	yes	yes	no	yes	yes	no	no	yes	yes	yes	no	yes	yes	yes	no	by foot	yes	lack of money	good	nothing	no	both husband and wife	no	other family member	no	no	30-39	two	one	two	6	good involvment
500-1000	Only husband	Yes	mass media	no	yes	yse	yes	yes	yes	yes	no	yes	no	yes	no	no	no	yes	yes	yes	yes	no	no	yes	no	by foot	no	nothing	good	waiting time is to long	yes	both husband and wife	yes	other family member	yes	yes	40-49	two	four	one	5	good involvment
>1000	Both husband and wife	No	Health center	yes	no	no	yes	no	no	no	yes	no	no	no	no	no	no	yes	no	yes	no	yes	no	yes	yes	public transport	yes	nothing	bad	nothing	no	husbande only	no	wife	no	no	18-29	0ne	one	one	5	good involvment
>1000	Only husband	Yes	Hospital	no	no	no	yes	yes	yes	yes	no	no	no	no	yes	no	no	no	yes	yes	yes	yes	yes	yes	no	by foot	no	waiting time is to long	good	nothing	yes	both husband and wife	yes	wife	yes	yes	40-49	null	four	null	6	good involvment
500-1000	Only husband	Yes	Relatives	yes	no	yse	yes	yes	yes	yes	yes	no	no	no	no	no	no	no	yes	no	no	no	no	no	yes	private vehicel	no	nothing	good	waiting time is to long	yes	both husband and wife	yes	other family member	no	yes	18-29	two	four	one	2	poor involvment
>1000	Only husband	Yes	Health extension workers	no	no	no	yes	no	yes	no	no	no	no	no	no	no	no	no	no	yes	yes	no	yes	yes	yes	by foot	yes	HP approch not to good	good	nothing	yes	wife only	no	wife	yes	no	>50	null	two	null	5	good involvment
<500	Only husband	No	Hospital	yes	yes	no	no	no	no	no	yes	no	no	no	no	no	no	yes	yes	yes	no	yes	no	no	yes	by foot	no	nothing	good	nothing	no	husbande only	yes	wife	no	yes	40-49	two	null	one	5	good involvment
>1000	Both husband and wife	Yes	mass media	no	yes	no	yes	yes	yes	yes	no	yes	no	yes	no	no	no	no	no	no	yes	yes	yes	yes	yes	private vehicel	no	waiting time is to long	good	waiting room is not good	yes	both husband and wife	yes	other family member	yes	no	30-39	0ne	four	one	5	good involvment
>1000	Only husband	Yes	Hospital	yes	no	yse	yes	no	no	no	no	no	no	no	no	yes	yes	yes	yes	no	no	no	no	no	yes	public transport	yes	nothing	bad	nothing	yes	both husband and wife	no	wife	no	yes	40-49	two	one	null	3	poor involvment
>1000	Both husband and wife	Yes	mass media	no	yes	no	yes	yes	yes	yes	yes	no	no	no	no	no	no	no	no	yes	no	yes	yes	yes	yes	public transport	no	Men is restricted not to enter into labour room	good	nothing	no	both husband and wife	yes	wife	yes	no	30-39	0ne	four	one	5	good involvment
500-1000	Both husband and wife	No	Health center	yes	no	yse	yes	no	no	no	no	no	no	yes	yes	no	no	no	yes	yes	yes	no	no	yes	yes	by foot	no	HP approch not to good	good	nothing	yes	husbande only	yes	other family member	no	yes	30-39	two	one	null	5	good involvment
>1000	Only husband	Yes	Health extension workers	no	no	no	yes	yes	no	no	no	no	no	no	no	no	no	no	no	no	no	no	no	no	yes	private vehicel	yes	nothing	good	waiting room is not good	yes	both husband and wife	yes	wife	yes	no	40-49	null	two	null	1	poor involvment
>1000	Both husband and wife	Yes	Hospital	yes	no	yse	yes	no	no	yes	yes	yes	yes	no	no	no	no	yes	yes	yes	yes	no	no	no	yes	by foot	no	lack of awareness	good	nothing	no	both husband and wife	no	wife	no	yes	18-29	two	two	three	5	good involvment
500-1000	Only husband	I don't know	mass media	yes	no	yse	no	no	no	no	no	no	no	yes	no	no	no	no	no	no	yes	yes	yes	yes	yes	ambulance	no	waiting time is to long	good	nothing	yes	both husband and wife	yes	other family member	yes	no	30-39	two	null	null	5	good involvment
>1000	Only husband	No	Health center	yes	no	no	no	yes	yes	no	no	no	no	no	no	no	no	no	yes	no	no	no	no	no	yes	by foot	no	nothing	good	HP not respect me	no	both husband and wife	no	wife	no	yes	30-39	0ne	two	null	2	poor involvment
>1000	Both husband and wife	Yes	mass media	yes	no	no	no	no	no	no	yes	no	no	no	no	no	no	no	no	no	no	no	no	no	yes	public transport	yes	lack of money	good	nothing	yes	both husband and wife	yes	wife	yes	yes	30-39	0ne	null	one	1	poor involvment
>1000	Only husband	Yes	Health extension workers	no	no	yse	yes	no	no	yes	no	no	no	no	no	no	no	no	yes	yes	no	no	no	no	yes	by foot	no	nothing	bad	nothing	yes	wife only	yes	wife	no	no	30-39	0ne	two	null	3	poor involvment
>1000	Both husband and wife	Yes	Hospital	yes	no	no	yes	no	no	no	no	no	no	no	no	no	no	no	no	no	yes	yes	yes	yes	yes	private vehicel	no	service not good	good	HP not respect me	no	both husband and wife	no	other family member	yes	yes	18-29	0ne	one	null	5	good involvment
500-1000	Only husband	Yes	Health center	yes	no	no	yes	no	yes	no	no	no	no	no	no	yes	yes	no	yes	yes	yes	yes	no	no	yes	by foot	no	nothing	good	nothing	yes	both husband and wife	yes	wife	no	no	>50	0ne	two	null	5	good involvment
>1000	Both husband and wife	No	Health extension workers	yes	no	no	yes	yes	no	no	no	no	no	no	no	no	no	no	no	no	no	no	yes	no	yes	public transport	no	ditance to long	good	nothing	yes	both husband and wife	yes	wife	yes	yes	30-39	0ne	two	null	2	poor involvment
>1000	Only husband	Yes	Relatives	no	no	yse	yes	no	no	no	yes	yes	no	yes	yes	no	no	yes	yes	no	no	yes	yes	yes	no	by foot	yes	lack of awareness	good	nothing	no	both husband and wife	no	other family member	no	no	18-29	0ne	one	two	5	good involvment
500-1000	Only husband	Yes	mass media	no	yes	yse	yes	yes	yes	no	no	yes	no	yes	no	no	yes	yes	yes	yes	yes	no	no	yes	no	by foot	no	lack of money	good	waiting time is to long	yes	both husband and wife	yes	other family member	yes	yes	40-49	two	three	one	5	good involvment
>1000	Both husband and wife	No	Health center	yes	no	no	yes	no	no	yes	yes	no	no	no	no	no	no	yes	yes	yes	no	no	no	yes	yes	public transport	yes	waiting time is to long	bad	nothing	no	husbande only	no	wife	no	no	>50	0ne	two	one	5	good involvment
>1000	Only husband	Yes	Hospital	no	no	no	yes	yes	yes	yes	no	no	no	no	yes	no	no	no	yes	yes	yes	yes	yes	yes	no	by foot	no	nothing	good	nothing	yes	both husband and wife	yes	wife	yes	yes	30-39	null	four	null	6	good involvment
500-1000	Only wife	Yes	Relatives	no	yes	yse	yes	yes	yes	no	yes	no	no	no	no	no	no	no	no	no	no	no	no	no	yes	private vehicel	no	HP approch not to good	good	waiting time is to long	yes	both husband and wife	yes	other family member	no	yes	18-29	two	three	one	1	poor involvment
>1000	Only husband	Yes	Health extension workers	no	no	no	yes	no	yes	yes	no	no	no	no	no	no	no	no	no	yes	yes	no	yes	yes	yes	by foot	yes	nothing	good	nothing	yes	wife only	no	wife	yes	no	30-39	null	three	null	5	good involvment
<500	Only husband	No	Hospital	no	yes	yse	no	no	no	no	yes	no	no	no	no	no	no	yes	yes	yes	no	yes	no	no	yes	by foot	no	lack of awareness	good	nothing	no	husbande only	yes	wife	no	yes	30-39	two	null	one	5	good involvment
>1000	Both husband and wife	Yes	mass media	no	no	yse	yes	yes	no	yes	no	yes	no	yes	no	no	no	no	no	no	yes	yes	yes	yes	yes	private vehicel	no	service not good	good	waiting room is not good	yes	both husband and wife	yes	other family member	yes	no	18-29	0ne	three	one	5	good involvment
>1000	Only husband	Yes	Hospital	yes	yes	no	no	no	no	no	no	no	no	no	no	yes	yes	yes	yes	no	no	no	no	no	yes	public transport	yes	nothing	bad	nothing	yes	both husband and wife	no	wife	no	yes	30-39	two	null	null	3	poor involvment
>1000	Both husband and wife	Yes	mass media	no	yes	no	yes	yes	yes	yes	yes	no	no	no	no	no	no	no	no	yes	no	yes	yes	yes	yes	public transport	no	waiting time is to long	good	nothing	no	both husband and wife	yes	wife	yes	no	40-49	0ne	four	one	5	good involvment
500-1000	Both husband and wife	No	Health center	yes	no	yse	no	no	no	no	no	no	no	yes	yes	no	no	no	yes	yes	yes	no	no	yes	yes	by foot	no	nothing	good	nothing	yes	husbande only	yes	other family member	no	yes	40-49	two	null	null	5	good involvment
>1000	Only husband	Yes	Health extension workers	no	no	no	yes	yes	yes	no	no	no	no	no	no	no	no	no	no	no	no	no	no	no	yes	private vehicel	yes	nothing	good	waiting room is not good	yes	both husband and wife	yes	wife	yes	no	18-29	null	three	null	1	poor involvment
>1000	Both husband and wife	Yes	Hospital	yes	no	yse	yes	no	no	yes	yes	yes	yes	no	no	no	no	yes	yes	yes	yes	no	no	no	yes	by foot	no	HP approch not to good	good	nothing	no	both husband and wife	no	wife	no	yes	30-39	two	two	three	5	good involvment
500-1000	Only husband	Yes	mass media	yes	no	yse	no	no	no	no	no	no	no	yes	no	no	no	no	no	no	yes	yes	yes	yes	yes	ambulance	no	nothing	good	nothing	yes	both husband and wife	yes	other family member	yes	no	40-49	two	null	null	5	good involvment
>1000	Only husband	No	Health center	yes	no	no	yes	yes	yes	no	no	no	no	no	no	no	no	no	yes	yes	no	no	no	no	yes	by foot	no	waiting time is to long	good	HP not respect me	no	both husband and wife	no	wife	no	yes	18-29	0ne	three	null	3	poor involvment
>1000	Both husband and wife	Yes	mass media	yes	no	no	no	no	no	no	yes	no	no	no	no	no	no	no	no	no	no	no	no	no	yes	public transport	yes	nothing	good	nothing	yes	both husband and wife	yes	wife	yes	yes	18-29	0ne	null	one	1	poor involvment
>1000	Only husband	Yes	Health extension workers	no	yes	no	no	no	no	no	no	no	no	no	no	no	no	no	yes	yes	no	no	no	no	yes	by foot	no	lack of awareness	bad	nothing	yes	wife only	yes	wife	no	no	40-49	0ne	null	null	3	poor involvment
>1000	Both husband and wife	Yes	Hospital	no	no	no	no	no	no	no	no	no	no	no	no	no	no	no	no	no	yes	yes	yes	yes	yes	private vehicel	no	lack of transportation	good	HP not respect me	no	both husband and wife	no	other family member	yes	yes	30-39	null	null	null	5	good involvment
500-1000	Only husband	Yes	mass media	yes	no	no	yes	no	yes	no	no	no	no	no	no	yes	yes	no	yes	yes	yes	yes	no	no	yes	by foot	no	nothing	good	no private room for examinatio	yes	both husband and wife	yes	wife	no	no	40-49	0ne	two	null	5	good involvment
>1000	Both husband and wife	No	Health extension workers	yes	no	no	yes	yes	no	no	no	no	no	no	no	no	no	no	no	no	no	no	yes	no	yes	public transport	no	nothing	good	nothing	yes	both husband and wife	yes	wife	yes	yes	30-39	0ne	two	null	2	poor involvment
>1000	Only husband	Yes	Relatives	no	yes	yse	yes	no	no	no	yes	yes	no	yes	yes	no	no	yes	yes	yes	no	yes	yes	yes	no	by foot	yes	lack of money	good	nothing	no	both husband and wife	no	other family member	no	no	40-49	two	one	two	6	good involvment
500-1000	Both husband and wife	Yes	mass media	no	yes	yse	no	no	yes	no	no	yes	no	yes	no	no	yes	yes	yes	yes	yes	no	no	no	yes	by foot	no	nothing	good	nothing	yes	both husband and wife	yes	other family member	yes	yes	18-29	two	one	one	5	good involvment
>1000	Only husband	No	Health center	yes	no	no	yes	no	no	no	yes	no	no	no	no	no	no	yes	no	yes	no	no	no	yes	no	public transport	yes	nothing	bad	nothing	no	husbande only	no	wife	no	no	>50	0ne	one	one	3	poor involvment
>1000	Only wife	Yes	Hospital	no	no	no	yes	yes	yes	yes	no	no	no	no	yes	no	no	no	yes	yes	yes	yes	yes	yes	no	by foot	no	waiting time is to long	good	nothing	yes	both husband and wife	yes	wife	yes	yes	30-39	null	four	null	6	good involvment
500-1000	Only husband	Yes	Relatives	yes	no	yse	no	yes	yes	no	yes	no	no	no	no	no	no	no	no	yes	no	no	no	no	yes	private vehicel	no	nothing	good	waiting time is to long	yes	both husband and wife	yes	other family member	no	yes	18-29	two	two	one	2	poor involvment
>1000	Only husband	Yes	Health extension workers	no	no	no	yes	yes	yes	yes	no	no	no	no	no	no	no	no	yes	no	yes	no	yes	yes	yes	by foot	yes	HP approch not to good	good	nothing	yes	wife only	no	wife	yes	no	>50	null	four	null	5	good involvment
<500	Both husband and wife	No	Hospital	yes	yes	yse	yes	no	no	no	yes	no	no	no	no	no	no	yes	yes	yes	no	yes	no	no	yes	by foot	no	nothing	good	nothing	no	husbande only	yes	wife	no	yes	30-39	three	one	one	5	good involvment
>1000	Only husband	Yes	mass media	no	no	no	no	yes	no	yes	no	yes	no	yes	no	no	no	no	no	no	yes	yes	yes	yes	yes	private vehicel	no	waiting time is to long	good	waiting room is not good	yes	both husband and wife	yes	other family member	yes	no	18-29	null	two	one	5	good involvment
>1000	Both husband and wife	Yes	Hospital	yes	yes	yse	yes	no	no	no	no	no	no	no	no	yes	yes	yes	yes	no	no	no	no	no	yes	public transport	yes	nothing	bad	nothing	yes	both husband and wife	no	wife	no	yes	40-49	three	one	null	3	poor involvment
>1000	Both husband and wife	Yes	mass media	yes	no	no	yes	yes	yes	yes	yes	no	no	no	no	no	no	no	no	yes	no	yes	yes	yes	yes	public transport	no	nothing	good	nothing	no	both husband and wife	yes	wife	yes	no	30-39	0ne	four	one	5	good involvment
500-1000	Only husband	No	Health center	yes	no	yse	yes	no	no	no	no	no	no	yes	yes	no	no	no	yes	yes	yes	no	no	yes	yes	by foot	no	HP approch not to good	good	nothing	yes	husbande only	yes	other family member	no	yes	18-29	two	one	null	5	good involvment
>1000	Both husband and wife	Yes	Health extension workers	no	no	no	no	yes	yes	no	no	no	no	no	no	no	no	no	no	no	no	no	no	no	yes	private vehicel	yes	nothing	good	waiting room is not good	yes	both husband and wife	yes	wife	yes	no	30-39	null	two	null	1	poor involvment
>1000	Only husband	Yes	Hospital	yes	no	yse	yes	no	no	no	yes	yes	yes	no	no	no	no	yes	yes	yes	yes	no	no	no	yes	by foot	no	lack of awareness	good	nothing	no	both husband and wife	no	wife	no	yes	30-39	two	one	three	5	good involvment
<500	Only husband	Yes	mass media	no	yes	yse	yes	no	no	no	no	no	no	yes	no	no	no	no	no	yes	no	yes	yes	yes	yes	ambulance	no	waiting time is to long	good	nothing	yes	both husband and wife	yes	other family member	yes	no	30-39	two	one	null	5	good involvment
>1000	Both husband and wife	No	Health center	yes	no	no	yes	yes	yes	yes	no	no	no	no	no	no	no	no	yes	no	yes	no	no	no	yes	by foot	no	nothing	good	HP not respect me	no	both husband and wife	no	wife	no	yes	30-39	0ne	four	null	3	poor involvment
>1000	Only husband	Yes	mass media	yes	no	no	yes	no	no	no	yes	no	no	no	no	no	no	no	no	no	no	no	no	no	yes	public transport	yes	lack of money	good	nothing	yes	both husband and wife	yes	wife	yes	yes	18-29	0ne	one	one	1	poor involvment
>1000	Both husband and wife	Yes	Health extension workers	no	yes	no	no	no	no	yes	no	no	yes	no	no	no	no	no	yes	yes	no	no	no	no	yes	by foot	no	nothing	bad	nothing	yes	wife only	yes	wife	no	no	40-49	0ne	one	one	3	poor involvment
>1000	Only husband	Yes	Hospital	no	no	no	yes	no	no	no	no	no	no	no	no	no	no	no	no	no	yes	yes	yes	yes	yes	private vehicel	no	service not good	good	HP not respect me	no	both husband and wife	no	other family member	yes	yes	40-49	null	one	null	5	good involvment
500-1000	Both husband and wife	Yes	mass media	yes	no	no	yes	no	yes	no	no	no	no	no	no	yes	yes	no	yes	yes	yes	yes	no	no	yes	by foot	no	nothing	good	nothing	yes	both husband and wife	yes	wife	no	no	30-39	0ne	two	null	5	good involvment
>1000	Only husband	No	Health extension workers	yes	no	no	no	yes	no	no	no	no	no	no	no	no	no	no	no	no	no	no	yes	no	yes	public transport	no	ditance to long	good	nothing	yes	both husband and wife	yes	wife	yes	yes	30-39	0ne	one	null	2	poor involvment
>1000	Only husband	Yes	Relatives	no	yes	yse	yes	no	no	no	yes	yes	no	yes	no	no	no	yes	yes	yes	no	yes	yes	yes	no	by foot	yes	lack of awareness	good	nothing	no	both husband and wife	no	other family member	no	no	30-39	two	one	two	6	good involvment
500-1000	Both husband and wife	Yes	mass media	no	yes	yse	no	yes	yes	no	no	yes	no	yes	no	no	yes	yes	yes	yes	yes	no	no	yes	no	by foot	no	lack of money	good	waiting time is to long	yes	both husband and wife	yes	other family member	yes	yes	18-29	two	two	one	5	good involvment
>1000	Only husband	No	Health center	yes	no	no	yes	no	no	yes	yes	no	no	no	no	no	no	yes	yes	yes	no	no	no	yes	yes	public transport	yes	waiting time is to long	bad	nothing	no	husbande only	no	wife	no	no	18-29	0ne	two	one	5	good involvment
>1000	Only husband	Yes	Hospital	no	no	no	yes	yes	yes	yes	no	no	no	no	yes	no	no	no	yes	yes	yes	yes	yes	yes	no	by foot	no	nothing	good	nothing	yes	both husband and wife	yes	wife	yes	yes	30-39	null	four	null	6	good involvment
500-1000	Only husband	Yes	Relatives	yes	no	yse	no	yes	yes	no	yes	no	no	no	no	no	no	no	no	no	no	no	no	no	yes	private vehicel	no	HP approch not to good	good	waiting time is to long	yes	both husband and wife	yes	other family member	no	yes	30-39	two	two	one	1	poor involvment
>1000	Only husband	Yes	Health extension workers	no	yes	no	yes	no	no	no	no	no	no	no	no	no	no	no	no	yes	yes	no	yes	yes	yes	by foot	yes	nothing	good	nothing	yes	wife only	no	wife	yes	no	40-49	0ne	one	null	5	good involvment
<500	Both husband and wife	No	Hospital	yes	yes	yse	yes	no	no	no	yes	no	no	no	no	no	no	yes	yes	yes	no	yes	no	no	yes	by foot	no	lack of awareness	good	nothing	no	husbande only	yes	wife	no	yes	>50	three	one	one	5	good involvment
>1000	Only husband	Yes	mass media	no	no	no	no	no	no	yes	no	yes	no	yes	no	no	no	no	no	no	yes	yes	yes	yes	yes	private vehicel	no	service not good	good	waiting room is not good	yes	both husband and wife	yes	other family member	yes	no	30-39	null	one	one	5	good involvment
>1000	Both husband and wife	Yes	Hospital	yes	no	yse	yes	no	no	no	no	no	no	no	no	yes	yes	yes	yes	no	no	no	no	no	yes	public transport	yes	nothing	bad	nothing	yes	both husband and wife	no	wife	no	yes	40-49	two	one	null	3	poor involvment
>1000	Both husband and wife	Yes	mass media	no	yes	no	yes	yes	yes	yes	yes	no	no	no	no	no	no	no	no	yes	no	yes	yes	yes	yes	public transport	no	waiting time is to long	good	nothing	no	both husband and wife	yes	wife	yes	no	18-29	0ne	four	one	5	good involvment
500-1000	Only husband	No	Health center	yes	no	yse	yes	no	no	no	no	no	no	yes	yes	no	no	no	yes	yes	yes	no	no	yes	yes	by foot	no	nothing	good	nothing	yes	husbande only	yes	other family member	no	yes	40-49	two	one	null	5	good involvment
>1000	Both husband and wife	Yes	Health extension workers	no	no	no	no	yes	yes	no	no	no	no	no	no	no	no	no	no	no	no	no	no	no	yes	private vehicel	yes	nothing	good	waiting room is not good	yes	both husband and wife	yes	wife	yes	no	18-29	null	two	null	1	poor involvment
>1000	Only husband	Yes	Health center	yes	no	yse	yes	yes	yes	yes	yes	yes	yes	no	no	no	no	yes	yes	yes	yes	no	no	no	yes	by foot	no	HP approch not to good	good	nothing	no	both husband and wife	no	wife	no	yes	30-39	two	four	three	5	good involvment
500-1000	Only husband	Yes	mass media	yes	no	yse	yes	no	no	no	no	no	no	yes	no	no	no	no	no	yes	no	yes	yes	yes	yes	ambulance	no	nothing	good	nothing	yes	both husband and wife	yes	other family member	yes	no	18-29	two	one	null	5	good involvment
>1000	Both husband and wife	No	Health center	yes	no	no	no	yes	yes	yes	no	no	no	no	no	no	no	no	yes	no	yes	no	no	no	yes	by foot	no	waiting time is to long	good	HP not respect me	no	both husband and wife	no	wife	no	yes	40-49	0ne	three	null	3	poor involvment
>1000	Only husband	Yes	mass media	yes	no	no	yes	no	no	no	yes	no	no	no	no	no	no	no	no	no	no	no	no	no	yes	public transport	yes	nothing	good	nothing	yes	both husband and wife	yes	wife	yes	yes	18-29	0ne	one	one	1	poor involvment
>1000	Both husband and wife	Yes	Health extension workers	no	yes	no	no	no	no	no	no	no	no	no	no	no	no	no	yes	yes	no	no	no	no	yes	by foot	no	lack of awareness	bad	nothing	yes	wife only	yes	wife	no	no	18-29	0ne	null	null	3	poor involvment
>1000	Only husband	Yes	Hospital	no	no	no	yes	yes	no	no	no	no	no	no	no	no	no	no	no	no	yes	yes	yes	yes	yes	private vehicel	no	lack of transportation	good	HP not respect me	no	both husband and wife	no	other family member	yes	yes	30-39	null	two	null	5	good involvment
500-1000	Both husband and wife	Yes	Health center	yes	no	no	yes	no	yes	no	no	no	no	no	no	yes	yes	no	yes	yes	yes	yes	no	no	yes	by foot	no	nothing	good	nothing	yes	both husband and wife	yes	wife	no	no	30-39	0ne	two	null	5	good involvment
>1000	Only husband	No	Health extension workers	yes	no	no	no	no	no	no	no	no	no	no	no	no	no	no	no	no	no	no	no	no	yes	public transport	no	nothing	good	nothing	yes	both husband and wife	yes	wife	yes	yes	>50	0ne	null	null	1	poor involvment
>1000	Only husband	Yes	Relatives	no	yes	yse	yes	no	no	no	yes	yes	no	yes	yes	no	no	yes	yes	yes	no	yes	yes	no	no	by foot	yes	lack of money	good	nothing	no	both husband and wife	no	other family member	no	no	30-39	two	one	two	5	good involvment
500-1000	Both husband and wife	Yes	mass media	no	yes	yse	yes	yes	yes	no	no	yes	no	yes	no	no	yes	yes	yes	yes	yes	no	no	yes	no	by foot	no	nothing	good	waiting time is to long	yes	both husband and wife	yes	other family member	yes	yes	18-29	two	three	one	5	good involvment
>1000	Only husband	No	Health center	yes	no	no	no	no	no	yes	yes	no	no	no	no	no	no	yes	no	yes	no	no	yes	yes	yes	public transport	yes	nothing	bad	nothing	no	husbande only	no	wife	no	no	30-39	0ne	one	one	5	good involvment
>1000	Only wife	Yes	Hospital	no	yes	no	yes	yes	yes	yes	no	no	no	no	yes	no	no	no	yes	yes	no	no	yes	yes	yes	by foot	no	waiting time is to long	good	nothing	yes	both husband and wife	yes	wife	yes	yes	30-39	0ne	four	null	5	good involvment
500-1000	Only husband	Yes	Relatives	yes	no	yse	no	yes	yes	no	yes	no	no	no	no	no	no	no	yes	no	no	no	no	no	no	private vehicel	no	nothing	good	waiting time is to long	yes	both husband and wife	yes	other family member	no	yes	30-39	two	two	one	1	poor involvment
>1000	Only husband	Yes	Health extension workers	no	no	no	yes	no	yes	no	no	no	no	no	no	no	no	no	no	yes	yes	no	yes	yes	yes	by foot	yes	HP approch not to good	good	nothing	yes	wife only	no	wife	yes	no	40-49	null	two	null	5	good involvment
<500	Both husband and wife	No	Hospital	yes	no	yse	no	no	no	no	yes	no	no	no	no	no	no	yes	yes	yes	no	yes	no	no	yes	by foot	no	nothing	good	nothing	no	husbande only	yes	wife	no	yes	30-39	two	null	one	5	good involvment
>1000	Only husband	Yes	mass media	no	no	no	yes	yes	no	no	no	yes	yes	yes	no	no	no	no	no	no	yes	yes	yes	yes	yes	private vehicel	no	waiting time is to long	good	waiting room is not good	yes	both husband and wife	yes	other family member	yes	no	18-29	null	two	two	5	good involvment
>1000	Both husband and wife	Yes	Hospital	yes	yes	yse	no	no	no	no	no	no	no	no	no	yes	yes	yes	yes	yes	no	no	yes	no	yes	public transport	yes	nothing	bad	nothing	yes	both husband and wife	no	wife	no	yes	30-39	three	null	null	5	good involvment
>1000	Both husband and wife	Yes	mass media	no	yes	no	yes	yes	yes	yes	yes	no	no	no	no	no	no	no	no	no	no	no	no	no	yes	public transport	no	Men is restricted not to enter into labour room	good	nothing	no	both husband and wife	yes	wife	yes	no	30-39	0ne	four	one	1	poor involvment
500-1000	Only husband	No	Health center	yes	no	yse	yes	no	no	no	no	no	no	yes	yes	no	no	no	yes	yes	yes	no	no	yes	yes	by foot	no	HP approch not to good	good	nothing	yes	husbande only	yes	other family member	no	yes	40-49	two	one	null	5	good involvment
>1000	Both husband and wife	Yes	Health extension workers	no	no	no	yes	yes	yes	yes	no	no	no	no	no	no	no	no	no	no	no	no	no	no	yes	private vehicel	yes	nothing	good	waiting room is not good	yes	both husband and wife	yes	wife	yes	no	>50	null	four	null	1	poor involvment
>1000	Only husband	Yes	Hospital	yes	no	yse	yes	no	no	yes	yes	yes	yes	no	no	no	no	yes	yes	yes	yes	no	no	no	yes	by foot	no	lack of awareness	good	nothing	no	both husband and wife	no	wife	no	yes	18-29	two	two	three	5	good involvment
500-1000	Only husband	Yes	mass media	yes	no	yse	yes	no	no	no	no	no	no	yes	no	no	no	no	no	yes	no	yes	yes	yes	yes	ambulance	no	waiting time is to long	good	nothing	yes	both husband and wife	yes	other family member	yes	no	40-49	two	one	null	5	good involvment
>1000	Both husband and wife	No	Health center	yes	no	no	no	yes	yes	no	no	no	no	no	no	no	no	no	yes	no	yes	no	no	no	yes	by foot	no	nothing	good	HP not respect me	no	both husband and wife	no	wife	no	yes	30-39	0ne	two	null	3	poor involvment
>1000	Only husband	Yes	mass media	yes	no	no	yes	no	no	no	yes	no	no	no	no	no	no	no	no	no	no	no	no	no	yes	public transport	yes	lack of money	good	nothing	yes	both husband and wife	yes	wife	yes	yes	30-39	0ne	one	one	1	poor involvment
>1000	Both husband and wife	Yes	Health extension workers	no	no	no	no	no	no	yes	no	no	yes	no	no	no	no	no	yes	yes	no	no	no	no	yes	by foot	no	nothing	bad	nothing	yes	wife only	yes	wife	no	no	30-39	null	one	one	3	poor involvment
>1000	Only husband	Yes	Hospital	yes	no	no	yes	no	no	no	no	no	no	no	no	no	no	no	no	no	yes	yes	yes	yes	yes	private vehicel	no	service not good	good	HP not respect me	no	both husband and wife	no	other family member	yes	yes	30-39	0ne	one	null	5	good involvment
500-1000	Both husband and wife	Yes	mass media	yes	no	no	yes	no	yes	no	no	no	no	no	no	yes	no	no	yes	yes	yes	no	yes	no	yes	by foot	no	nothing	good	nothing	yes	both husband and wife	yes	wife	no	no	30-39	0ne	two	null	5	good involvment
>1000	Only husband	No	Health extension workers	yes	no	no	no	yes	no	no	no	no	no	no	no	no	no	no	no	no	no	no	no	no	yes	public transport	no	ditance to long	good	nothing	yes	both husband and wife	yes	wife	yes	yes	18-29	0ne	one	null	1	poor involvment
>1000	Only husband	Yes	Relatives	no	yes	yse	yes	no	no	no	yes	yes	no	yes	no	no	no	yes	yes	yes	no	yes	yes	yes	no	by foot	yes	lack of awareness	good	nothing	no	both husband and wife	no	other family member	no	no	18-29	two	one	two	6	good involvment
500-1000	Both husband and wife	Yes	mass media	no	yes	yse	no	yes	yes	no	no	yes	yes	yes	no	no	yes	yes	yes	yes	yes	no	no	yes	no	by foot	no	lack of money	good	waiting time is to long	yes	both husband and wife	yes	other family member	yes	yes	30-39	two	two	two	5	good involvment
>1000	Only husband	No	Health center	yes	no	no	yes	no	no	yes	yes	no	no	no	no	no	no	yes	no	yes	no	no	no	no	yes	public transport	yes	waiting time is to long	good	nothing	no	husbande only	no	wife	no	no	>50	0ne	two	one	3	poor involvment
>1000	Only wife	Yes	Hospital	no	no	no	yes	yes	yes	yes	no	no	no	no	yes	no	no	no	yes	yes	yes	yes	yes	yes	no	by foot	no	nothing	good	nothing	yes	both husband and wife	yes	wife	yes	yes	40-49	null	four	null	6	good involvment
500-1000	Only husband	Yes	Relatives	no	yes	yse	no	yes	yes	no	yes	no	no	no	no	no	no	no	yes	no	no	no	no	no	yes	private vehicel	no	HP approch not to good	good	nothing	yes	both husband and wife	yes	other family member	no	yes	30-39	two	two	one	2	poor involvment
>1000	Only husband	Yes	Health extension workers	no	no	yse	yes	no	yes	no	no	no	no	no	no	no	no	no	no	yes	yes	no	yes	yes	yes	by foot	yes	nothing	good	nothing	yes	wife only	no	wife	yes	no	30-39	0ne	two	null	5	good involvment
<500	Both husband and wife	No	Hospital	yes	yes	no	yes	no	no	no	yes	no	no	no	no	no	no	yes	yes	yes	no	yes	no	no	yes	by foot	no	lack of awareness	good	nothing	no	husbande only	yes	wife	no	yes	18-29	two	one	one	5	good involvment
>1000	Only husband	Yes	mass media	no	no	no	yes	yes	no	yes	yes	yes	yes	yes	no	no	no	no	no	no	yes	yes	yes	yes	yes	private vehicel	no	service not good	good	waiting room is not good	yes	both husband and wife	yes	other family member	yes	no	18-29	null	three	three	5	good involvment
>1000	Both husband and wife	Yes	Hospital	yes	yes	yse	yes	no	no	no	no	no	no	no	no	yes	yes	yes	yes	no	no	no	no	no	yes	public transport	yes	nothing	bad	nothing	yes	both husband and wife	no	wife	no	yes	18-29	three	one	null	3	poor involvment
>1000	Both husband and wife	Yes	mass media	no	no	no	yes	yes	yes	yes	no	yes	no	no	no	no	no	no	no	yes	no	yes	yes	yes	yes	public transport	no	waiting time is to long	good	nothing	no	both husband and wife	yes	wife	yes	no	>50	null	four	one	5	good involvment
500-1000	Only husband	No	Health center	yes	no	yse	no	no	no	no	no	no	no	yes	yes	no	no	no	yes	yes	yes	no	no	yes	yes	by foot	no	nothing	good	nothing	yes	husbande only	yes	other family member	no	yes	40-49	two	null	null	5	good involvment
>1000	Both husband and wife	Yes	Health extension workers	no	no	no	no	yes	yes	no	no	no	no	no	no	no	no	no	no	no	no	no	no	no	yes	private vehicel	yes	nothing	good	waiting room is not good	yes	both husband and wife	yes	wife	yes	no	>50	null	two	null	1	poor involvment
>1000	Only husband	Yes	Health center	yes	no	yse	yes	no	no	yes	yes	yes	yes	no	no	no	no	yes	yes	yes	yes	no	no	no	yes	by foot	no	HP approch not to good	good	nothing	no	both husband and wife	no	wife	no	yes	40-49	two	two	three	5	good involvment
500-1000	Only husband	Yes	mass media	yes	yes	yse	no	no	no	no	no	no	no	yes	no	no	no	no	no	yes	no	yes	yes	yes	yes	ambulance	no	nothing	good	nothing	yes	both husband and wife	yes	other family member	yes	no	30-39	three	null	null	5	good involvment
>1000	Both husband and wife	No	Health center	yes	no	no	yes	yes	yes	no	no	no	no	no	no	no	no	no	yes	no	yes	no	no	no	yes	by foot	no	waiting time is to long	good	HP not respect me	no	both husband and wife	no	wife	no	yes	40-49	0ne	three	null	3	poor involvment
>1000	Only husband	Yes	mass media	no	no	no	yes	no	no	no	no	no	no	no	no	no	no	no	no	no	no	no	no	no	yes	public transport	yes	nothing	good	nothing	yes	both husband and wife	yes	wife	yes	yes	30-39	null	one	null	1	poor involvment
>1000	Both husband and wife	Yes	Health extension workers	no	no	no	no	no	no	no	no	no	no	no	no	no	no	no	yes	yes	no	no	no	no	yes	by foot	no	lack of awareness	bad	nothing	yes	wife only	yes	wife	no	no	18-29	null	null	null	3	poor involvment
>1000	Only husband	Yes	Hospital	no	no	no	yes	no	no	yes	no	no	no	no	no	no	no	no	no	no	yes	yes	yes	yes	yes	private vehicel	no	lack of transportation	good	HP not respect me	no	both husband and wife	no	other family member	yes	yes	30-39	null	two	null	5	good involvment
500-1000	Both husband and wife	Yes	Health center	yes	no	no	yes	yes	yes	no	no	no	no	no	no	yes	yes	no	yes	yes	yes	yes	no	no	yes	by foot	no	nothing	good	no private room for examinatio	yes	both husband and wife	yes	wife	no	no	30-39	0ne	three	null	5	good involvment
>1000	Only husband	No	Health extension workers	yes	no	no	no	no	no	no	no	no	no	no	no	no	no	no	no	no	no	no	no	no	yes	public transport	no	nothing	good	nothing	yes	both husband and wife	yes	wife	yes	yes	30-39	0ne	null	null	1	poor involvment
>1000	Only husband	Yes	Relatives	no	yes	yse	no	no	no	no	yes	yes	no	yes	yes	no	no	yes	yes	yes	no	yes	yes	yes	no	by foot	yes	lack of money	good	nothing	no	both husband and wife	no	other family member	no	no	18-29	two	null	two	6	good involvment
500-1000	Only husband	No	mass media	no	yes	yse	yes	yes	yes	no	no	yes	yes	yes	no	no	yes	yes	yes	yes	yes	no	no	yes	no	by foot	yes	nothing	good	nothing	yes	both husband and wife	yes	other family member	yes	yes	30-39	two	three	two	5	good involvment
>1000	Both husband and wife	Yes	Health center	yes	no	no	yes	no	no	yes	yes	no	no	no	no	no	no	yes	no	yes	no	no	yes	yes	yes	private vehicel	no	nothing	bad	nothing	no	husbande only	no	wife	no	no	30-39	0ne	two	one	5	good involvment
>1000	Only husband	Yes	Hospital	no	no	no	yes	yes	yes	yes	no	no	no	no	yes	yes	no	no	yes	yes	yes	yes	yes	yes	no	by foot	no	waiting time is to long	good	nothing	yes	both husband and wife	yes	wife	yes	yes	30-39	null	four	null	6	good involvment
500-1000	Both husband and wife	Yes	Relatives	yes	yes	yse	yes	yes	yes	no	yes	yes	no	no	no	no	no	no	yes	no	no	no	no	no	yes	by foot	yes	nothing	good	waiting time is to long	yes	both husband and wife	yes	other family member	no	yes	40-49	three	three	two	2	poor involvment
>1000	Both husband and wife	No	Health extension workers	no	no	no	yes	no	yes	no	no	no	no	no	no	no	no	no	no	yes	yes	no	yes	yes	yes	private vehicel	no	HP approch not to good	good	nothing	yes	wife only	no	wife	yes	no	40-49	null	two	null	5	good involvment
<500	Only husband	Yes	Hospital	yes	yes	yse	no	no	no	no	yes	no	no	no	no	no	no	yes	yes	yes	no	yes	no	no	yes	public transport	no	nothing	good	nothing	no	husbande only	yes	wife	no	yes	30-39	three	null	one	5	good involvment
>1000	Both husband and wife	Yes	mass media	no	no	no	yes	yes	no	yes	no	yes	yes	yes	no	no	no	no	no	no	yes	yes	yes	yes	yes	public transport	yes	waiting time is to long	good	waiting room is not good	yes	both husband and wife	yes	other family member	yes	no	18-29	null	three	two	5	good involvment
>1000	Only husband	Yes	Hospital	yes	yes	yse	no	no	no	no	no	no	no	no	no	yes	yes	yes	yes	no	no	no	no	no	yes	by foot	no	nothing	bad	nothing	yes	both husband and wife	no	wife	no	yes	30-39	three	null	null	3	poor involvment
>1000	Only husband	No	mass media	no	no	no	yes	yes	yes	yes	yes	no	no	no	no	no	no	no	no	yes	no	yes	yes	yes	yes	private vehicel	no	nothing	good	nothing	no	both husband and wife	yes	wife	yes	no	40-49	null	four	one	5	good involvment
500-1000	Both husband and wife	Yes	Health center	yes	no	yse	yes	no	no	no	no	no	no	yes	yes	no	no	no	yes	yes	yes	no	no	yes	yes	by foot	yes	HP approch not to good	good	nothing	yes	husbande only	yes	other family member	no	yes	30-39	two	one	null	5	good involvment
>1000	Only husband	Yes	Health extension workers	no	no	no	yes	yes	yes	no	no	no	no	no	no	no	no	no	no	no	no	no	no	no	yes	ambulance	no	nothing	good	waiting room is not good	yes	both husband and wife	yes	wife	yes	no	30-39	null	three	null	1	poor involvment
>1000	Both husband and wife	Yes	Hospital	yes	no	yse	yes	no	no	yes	yes	yes	yes	no	no	no	no	yes	yes	yes	yes	no	no	no	yes	by foot	no	lack of awareness	good	nothing	no	both husband and wife	no	wife	no	yes	30-39	two	two	three	5	good involvment
500-1000	Only husband	No	mass media	yes	yes	yse	no	no	no	no	no	no	no	yes	no	no	no	no	no	yes	no	yes	yes	yes	yes	public transport	no	waiting time is to long	good	nothing	yes	both husband and wife	yes	other family member	yes	no	30-39	three	null	null	5	good involvment
>1000	Both husband and wife	Yes	Health center	yes	no	no	yes	yes	yes	no	no	no	no	no	no	no	no	no	yes	no	yes	no	no	no	yes	by foot	yes	nothing	good	HP not respect me	no	both husband and wife	no	wife	no	yes	18-29	0ne	three	null	3	poor involvment
>1000	Only husband	Yes	mass media	yes	no	no	no	no	no	no	yes	no	no	no	no	no	no	no	no	no	no	no	no	no	yes	private vehicel	no	lack of money	good	nothing	yes	both husband and wife	yes	wife	yes	yes	>50	0ne	null	one	1	poor involvment
>1000	Only husband	Yes	Health extension workers	no	no	no	no	no	no	yes	no	no	no	no	no	no	no	no	yes	yes	no	no	no	no	yes	by foot	no	nothing	bad	nothing	yes	wife only	yes	wife	no	no	30-39	null	one	null	3	poor involvment
>1000	Both husband and wife	Yes	Hospital	no	no	no	yes	no	no	no	no	no	no	no	no	no	no	no	no	no	yes	yes	yes	yes	yes	public transport	no	service not good	good	HP not respect me	no	both husband and wife	no	other family member	yes	yes	30-39	null	one	null	5	good involvment
500-1000	Only husband	No	Health center	yes	no	no	yes	yes	yes	no	no	no	no	no	no	yes	yes	no	yes	yes	yes	no	yes	no	yes	by foot	no	nothing	good	nothing	yes	both husband and wife	yes	wife	no	no	30-39	0ne	three	null	5	good involvment
>1000	Only husband	Yes	Health extension workers	yes	no	no	yes	yes	no	no	no	no	no	no	no	no	no	no	no	no	no	yes	no	no	yes	by foot	yes	ditance to long	good	nothing	yes	both husband and wife	yes	wife	yes	yes	18-29	0ne	two	null	2	poor involvment
>1000	Only husband	Yes	Relatives	no	yes	yse	no	no	no	no	yes	yes	no	yes	yes	no	no	yes	yes	yes	no	yes	yes	yes	no	public transport	no	lack of awareness	good	nothing	no	both husband and wife	no	other family member	no	no	40-49	two	null	two	6	good involvment
500-1000	Only husband	No	mass media	no	yes	yse	yes	no	yes	no	no	yes	yes	yes	no	no	yes	yes	yes	yes	yes	no	no	yes	yes	by foot	yes	lack of money	good	waiting time is to long	yes	both husband and wife	yes	other family member	yes	yes	40-49	two	two	two	6	good involvment
>1000	Both husband and wife	Yes	Health center	yes	no	no	yes	no	no	yes	yes	no	no	no	no	no	no	yes	no	yes	no	no	no	yes	yes	private vehicel	no	waiting time is to long	bad	nothing	no	husbande only	no	wife	no	no	30-39	0ne	two	one	4	poor involvment
>1000	Only husband	Yes	Hospital	no	no	no	yes	yes	yes	yes	no	no	no	no	yes	no	no	no	yes	yes	yes	yes	yes	yes	no	by foot	no	nothing	good	nothing	yes	both husband and wife	yes	wife	yes	yes	30-39	null	four	null	6	good involvment
500-1000	Both husband and wife	Yes	Relatives	yes	yes	yse	no	yes	yes	no	yes	no	no	no	no	no	no	no	yes	no	no	no	no	no	yes	by foot	yes	HP approch not to good	good	waiting time is to long	yes	both husband and wife	yes	other family member	no	yes	30-39	three	two	one	2	poor involvment
>1000	Both husband and wife	No	Health extension workers	no	no	no	yes	no	yes	no	no	no	no	no	no	no	no	no	no	yes	yes	no	yes	yes	yes	private vehicel	no	nothing	good	nothing	yes	wife only	no	wife	yes	no	>50	null	two	null	5	good involvment
<500	Only husband	Yes	Hospital	yes	yes	yse	yes	no	yes	no	yes	no	no	no	no	no	no	yes	yes	yes	no	yes	no	no	yes	public transport	no	lack of awareness	good	nothing	no	husbande only	yes	wife	no	yes	40-49	three	two	one	5	good involvment
>1000	Both husband and wife	Yes	mass media	no	no	no	no	yes	no	yes	no	yes	yes	yes	no	no	no	no	no	no	yes	yes	yes	yes	yes	public transport	yes	nothing	good	waiting room is not good	yes	both husband and wife	yes	other family member	yes	no	40-49	null	two	two	5	good involvment
>1000	Only husband	Yes	Hospital	yes	yes	yse	no	no	no	no	no	no	no	no	no	yes	yes	yes	yes	yes	no	no	no	no	yes	by foot	no	nothing	bad	nothing	yes	both husband and wife	no	wife	no	yes	30-39	three	null	null	4	poor involvment
>1000	Only husband	No	mass media	no	no	no	yes	yes	yes	yes	yes	no	no	no	no	no	no	no	no	no	no	yes	yes	no	yes	private vehicel	no	waiting time is to long	good	nothing	no	both husband and wife	yes	wife	yes	no	18-29	null	four	one	3	poor involvment
500-1000	Both husband and wife	Yes	Health center	yes	no	yse	no	no	no	no	no	no	no	yes	yes	no	no	no	yes	yes	yes	no	no	yes	yes	by foot	yes	nothing	good	nothing	yes	husbande only	yes	other family member	no	yes	>50	two	null	null	5	good involvment
>1000	Only husband	Yes	Health extension workers	no	no	no	no	yes	yes	no	no	no	no	no	no	no	no	no	no	no	yes	no	no	no	yes	ambulance	no	nothing	good	nothing	yes	both husband and wife	yes	wife	yes	no	30-39	null	two	null	2	poor involvment
>1000	Both husband and wife	Yes	Hospital	yes	no	yse	yes	no	no	yes	yes	yes	no	no	no	no	no	yes	yes	yes	no	no	no	no	yes	by foot	no	HP approch not to good	good	nothing	no	both husband and wife	no	wife	no	yes	30-39	two	two	two	4	poor involvment
500-1000	Only husband	No	mass media	yes	yes	yse	yes	no	no	no	no	no	no	yes	no	no	no	no	no	no	no	yes	yes	yes	yes	public transport	no	nothing	good	nothing	yes	both husband and wife	yes	other family member	yes	no	18-29	three	one	null	4	poor involvment
>1000	Both husband and wife	Yes	Health center	yes	no	no	yes	yes	yes	no	no	no	no	no	no	no	no	no	yes	yes	yes	no	no	no	yes	by foot	yes	waiting time is to long	good	HP not respect me	no	both husband and wife	no	wife	no	yes	40-49	0ne	three	null	4	poor involvment
>1000	Only husband	Yes	mass media	yes	no	no	yes	no	no	no	yes	no	no	no	no	no	no	no	no	no	no	no	no	no	yes	private vehicel	no	nothing	good	nothing	yes	both husband and wife	yes	wife	yes	yes	30-39	0ne	one	one	1	poor involvment
>1000	Only husband	Yes	Health extension workers	no	no	no	yes	no	no	yes	no	no	no	no	no	no	no	no	yes	yes	no	no	no	no	yes	by foot	no	lack of awareness	bad	nothing	yes	wife only	yes	wife	no	no	40-49	null	two	null	3	poor involvment
>1000	Both husband and wife	Yes	Hospital	no	no	no	no	no	no	no	no	no	no	no	no	no	no	no	no	no	yes	yes	yes	yes	yes	public transport	no	lack of transportation	good	HP not respect me	no	both husband and wife	no	other family member	yes	yes	40-49	null	null	null	5	good involvment
500-1000	Only husband	No	mass media	yes	no	no	yes	no	yes	no	no	no	no	no	no	yes	yes	no	yes	yes	yes	no	no	no	yes	by foot	no	nothing	good	nothing	yes	both husband and wife	yes	wife	no	no	30-39	0ne	two	null	4	poor involvment
>1000	Only wife	Yes	Health extension workers	yes	no	no	yes	yes	no	no	no	no	no	no	no	no	no	no	no	no	no	yes	yes	no	yes	by foot	yes	Men is restricted not to enter into labour room	good	nothing	yes	both husband and wife	yes	wife	yes	yes	30-39	0ne	two	null	3	poor involvment
>1000	Only husband	Yes	Relatives	no	yes	yse	yes	no	no	no	yes	yes	yes	yes	no	no	no	yes	yes	yes	no	yes	yes	yes	no	public transport	no	lack of money	good	nothing	no	both husband and wife	no	other family member	no	no	18-29	two	one	three	6	good involvment
500-1000	Only husband	No	mass media	no	yes	yse	no	yes	yes	no	no	yes	yes	yes	no	no	yes	yes	yes	yes	yes	no	no	no	no	by foot	yes	nothing	good	waiting time is to long	yes	both husband and wife	yes	other family member	yes	yes	>50	two	two	two	4	poor involvment
>1000	Both husband and wife	Yes	Health center	yes	no	no	yes	no	no	yes	yes	no	no	no	no	no	no	yes	no	yes	no	no	no	yes	yes	private vehicel	no	nothing	good	nothing	no	husbande only	no	wife	no	no	30-39	0ne	two	one	4	poor involvment
>1000	Only husband	Yes	Hospital	no	no	no	yes	yes	yes	yes	no	no	yes	no	yes	no	no	no	yes	yes	yes	yes	yes	yes	no	by foot	no	waiting time is to long	good	nothing	yes	both husband and wife	yes	wife	yes	yes	40-49	null	four	one	6	good involvment
500-1000	Both husband and wife	Yes	Relatives	yes	yes	yse	no	yes	yes	no	yes	no	no	no	no	no	no	no	yes	yes	no	no	no	no	yes	by foot	yes	nothing	good	waiting time is to long	yes	both husband and wife	yes	other family member	no	yes	40-49	three	two	one	3	poor involvment
>1000	Both husband and wife	No	Health extension workers	no	no	no	yes	no	yes	no	no	no	no	no	no	no	no	no	no	no	yes	no	yes	yes	yes	private vehicel	no	HP approch not to good	good	nothing	yes	wife only	no	wife	yes	no	30-39	null	two	null	4	poor involvment
<500	Only husband	Yes	Hospital	yes	yes	yse	yes	no	no	no	yes	no	no	no	no	no	no	yes	yes	yes	no	yes	no	no	yes	public transport	no	nothing	good	nothing	no	husbande only	yes	wife	no	yes	>50	three	one	one	5	good involvment
>1000	Both husband and wife	Yes	mass media	no	no	no	no	yes	yes	yes	yes	yes	yes	yes	no	no	no	no	no	no	yes	yes	yes	yes	yes	public transport	yes	waiting time is to long	good	waiting room is not good	yes	both husband and wife	yes	other family member	yes	no	30-39	null	three	three	5	good involvment
>1000	Only husband	Yes	Hospital	yes	yes	yse	yes	no	no	no	no	no	no	no	no	yes	yes	yes	yes	yes	no	no	no	no	yes	by foot	no	nothing	bad	nothing	yes	both husband and wife	no	wife	no	yes	>50	three	one	null	4	poor involvment
>1000	Only husband	No	mass media	no	no	no	yes	yes	yes	yes	no	no	no	no	no	no	no	no	no	no	no	yes	yes	yes	yes	private vehicel	no	Men is restricted not to enter into labour room	good	nothing	no	both husband and wife	yes	wife	yes	no	18-29	null	four	null	4	poor involvment
500-1000	Both husband and wife	Yes	Health center	yes	no	yse	yes	no	no	no	no	no	yes	yes	yes	no	no	no	yes	yes	yes	no	no	yes	yes	by foot	yes	HP approch not to good	good	nothing	yes	husbande only	yes	other family member	no	yes	>50	two	one	one	5	good involvment
>1000	Only husband	Yes	Health extension workers	no	no	no	no	yes	yes	no	no	no	no	no	no	no	no	no	no	no	yes	no	no	no	yes	ambulance	no	nothing	good	waiting room is not good	yes	both husband and wife	yes	wife	yes	no	18-29	null	two	null	2	poor involvment
>1000	Both husband and wife	Yes	Hospital	yes	no	yse	yes	no	no	yes	yes	yes	yes	no	no	no	no	yes	yes	yes	no	no	no	no	yes	by foot	no	lack of awareness	good	nothing	no	both husband and wife	no	wife	no	yes	30-39	two	two	three	4	poor involvment
500-1000	Only husband	No	mass media	no	yes	yse	yes	no	no	no	no	no	no	yes	no	no	no	no	no	no	no	yes	yes	yes	yes	public transport	no	waiting time is to long	good	nothing	yes	both husband and wife	yes	other family member	yes	no	30-39	two	one	null	4	poor involvment
>1000	Both husband and wife	Yes	Health center	yes	no	no	no	yes	yes	no	no	no	no	no	no	no	no	no	yes	yes	yes	no	no	no	yes	by foot	yes	nothing	good	HP not respect me	no	both husband and wife	no	wife	no	yes	30-39	0ne	two	null	4	poor involvment
>1000	Only husband	Yes	mass media	yes	no	no	yes	no	no	no	no	no	no	no	no	no	no	no	no	no	no	no	no	no	yes	private vehicel	no	lack of money	good	nothing	yes	both husband and wife	yes	wife	yes	yes	40-49	0ne	one	null	1	poor involvment
>1000	Only husband	Yes	Health extension workers	no	no	no	no	no	yes	yes	no	no	no	no	no	no	no	no	yes	yes	no	no	no	no	yes	by foot	no	nothing	bad	nothing	yes	wife only	yes	wife	no	no	30-39	null	two	null	3	poor involvment
>1000	Both husband and wife	Yes	Hospital	no	no	yse	yes	no	no	no	no	no	no	no	no	no	no	no	no	no	yes	yes	yes	yes	yes	public transport	no	lack of awareness	good	HP not respect me	no	both husband and wife	no	other family member	yes	yes	40-49	0ne	one	null	5	good involvment
500-1000	Only husband	No	mass media	yes	no	no	yes	no	yes	no	no	no	no	no	no	yes	yes	no	yes	yes	yes	no	no	no	yes	by foot	no	nothing	good	nothing	yes	both husband and wife	yes	wife	no	no	>50	0ne	two	null	4	poor involvment
>1000	Only wife	Yes	Health extension workers	yes	no	no	no	yes	no	no	no	no	no	no	no	no	no	no	no	no	no	yes	yes	no	yes	private vehicel	no	ditance to long	good	nothing	yes	both husband and wife	yes	wife	yes	yes	30-39	0ne	one	null	3	poor involvment
>1000	Only husband	Yes	Relatives	no	yes	yse	yes	no	no	no	yes	yes	no	yes	yes	no	no	yes	yes	yes	no	yes	yes	yes	no	public transport	no	lack of awareness	good	nothing	no	both husband and wife	no	other family member	no	no	30-39	two	one	two	6	good involvment
500-1000	Only husband	No	mass media	no	yes	yse	no	yes	yes	no	yes	yes	yes	yes	no	no	yes	yes	yes	yes	yes	no	no	yes	no	by foot	yes	lack of money	good	nothing	yes	both husband and wife	yes	other family member	yes	yes	40-49	two	two	three	5	good involvment
>1000	Both husband and wife	Yes	Health center	yes	no	no	yes	no	no	no	yes	no	no	no	no	no	no	yes	no	yes	no	no	no	yes	yes	private vehicel	no	waiting time is to long	bad	nothing	no	husbande only	no	wife	no	no	40-49	0ne	one	one	4	poor involvment
>1000	Only husband	Yes	Hospital	no	no	no	yes	yes	yes	yes	no	no	no	no	yes	no	no	no	yes	yes	yes	yes	yes	yes	no	by foot	no	nothing	good	nothing	yes	both husband and wife	yes	wife	yes	yes	30-39	null	four	null	6	good involvment
500-1000	Both husband and wife	No	Relatives	yes	yes	yse	no	yes	yes	no	yes	no	no	no	no	no	no	no	yes	yes	no	no	no	no	yes	by foot	yes	HP approch not to good	good	waiting time is to long	yes	both husband and wife	yes	other family member	no	yes	40-49	three	two	one	3	poor involvment
>1000	Both husband and wife	No	Health extension workers	no	no	no	no	no	yes	no	no	no	no	no	no	no	no	no	no	no	yes	no	yes	yes	yes	private vehicel	no	nothing	good	nothing	yes	wife only	no	wife	yes	no	>50	null	one	null	4	poor involvment
<500	Only husband	Yes	Hospital	yes	yes	yse	yes	no	no	no	yes	no	no	no	no	no	no	yes	yes	yes	no	yes	no	no	yes	public transport	no	lack of awareness	good	nothing	no	husbande only	yes	other family member	no	yes	30-39	three	one	one	5	good involvment
>1000	Both husband and wife	Yes	mass media	no	no	no	yes	yes	yes	yes	yes	yes	yes	yes	no	no	no	no	no	no	yes	yes	yes	yes	yes	public transport	yes	lack of awareness	good	waiting room is not good	yes	both husband and wife	yes	other family member	yes	no	30-39	null	four	three	5	good involvment
>1000	Only husband	Yes	Hospital	yes	yes	yse	yes	no	no	no	no	no	no	no	no	yes	yes	yes	yes	yes	no	no	no	no	yes	by foot	no	nothing	bad	nothing	yes	both husband and wife	no	wife	no	yes	40-49	three	one	null	4	poor involvment
>1000	Only husband	No	mass media	no	no	no	yes	yes	yes	yes	no	no	no	no	no	no	no	no	no	no	no	yes	yes	yes	yes	private vehicel	no	waiting time is to long	good	nothing	no	both husband and wife	yes	wife	yes	no	>50	null	four	null	4	poor involvment
500-1000	Both husband and wife	Yes	Health center	yes	no	yse	yes	no	no	no	no	no	no	yes	yes	no	no	no	yes	yes	yes	no	no	yes	yes	by foot	yes	nothing	good	nothing	yes	husbande only	yes	other family member	no	yes	30-39	two	one	null	5	good involvment
>1000	Only husband	Yes	Health extension workers	no	no	no	no	no	yes	no	no	no	no	no	no	no	no	no	no	no	yes	no	no	no	yes	ambulance	no	nothing	good	waiting room is not good	yes	both husband and wife	yes	wife	yes	no	30-39	null	one	null	2	poor involvment
>1000	Both husband and wife	Yes	Hospital	yes	no	no	no	no	no	yes	yes	yes	yes	no	no	no	no	yes	yes	yes	no	no	no	no	yes	by foot	no	HP approch not to good	good	nothing	no	both husband and wife	no	wife	no	yes	18-29	0ne	one	three	4	poor involvment
500-1000	Only husband	No	mass media	yes	yes	yse	yes	no	no	no	no	no	no	yes	no	no	no	no	no	no	no	yes	yes	yes	yes	public transport	no	nothing	good	nothing	yes	both husband and wife	yes	other family member	yes	no	>50	three	one	null	4	poor involvment
>1000	Both husband and wife	Yes	Health center	yes	no	no	yes	yes	yes	yes	no	no	no	no	no	no	no	no	yes	yes	yes	no	no	no	yes	by foot	yes	waiting time is to long	good	HP not respect me	no	both husband and wife	no	wife	no	yes	40-49	0ne	four	null	4	poor involvment
>1000	Only husband	Yes	mass media	yes	no	no	yes	no	no	no	yes	no	no	no	no	no	no	no	no	no	no	no	no	no	yes	private vehicel	no	nothing	good	nothing	yes	both husband and wife	yes	wife	yes	yes	30-39	0ne	one	one	1	poor involvment
>1000	Both husband and wife	Yes	Health extension workers	no	no	no	yes	yes	yes	yes	no	no	no	no	no	no	no	no	yes	yes	no	no	no	no	yes	by foot	no	lack of awareness	bad	nothing	yes	wife only	yes	wife	no	no	40-49	null	four	null	3	poor involvment
>1000	Only husband	Yes	Hospital	no	no	no	yes	no	no	no	no	no	no	no	no	no	no	no	no	no	yes	yes	yes	yes	yes	public transport	no	HP approch not to good	good	HP not respect me	no	both husband and wife	no	other family member	yes	yes	40-49	null	one	null	5	good involvment
500-1000	Only wife	I don't know	Health center	yes	no	no	no	no	yes	no	no	no	no	no	no	yes	yes	no	yes	yes	yes	no	no	no	yes	by foot	no	nothing	good	nothing	yes	both husband and wife	yes	wife	no	no	30-39	0ne	one	null	4	poor involvment
>1000	Only husband	Yes	Health extension workers	yes	no	no	no	yes	no	no	no	no	no	no	no	no	no	no	no	no	no	yes	yes	no	yes	private vehicel	yes	Men is restricted not to enter into labour room	good	nothing	yes	both husband and wife	yes	wife	yes	yes	30-39	0ne	one	null	3	poor involvment
>1000	Only husband	Yes	Relatives	no	yes	yse	yes	no	no	no	yes	yes	no	yes	yes	no	no	yes	yes	yes	no	yes	yes	yes	no	public transport	no	lack of money	good	nothing	no	both husband and wife	no	other family member	no	no	30-39	two	one	two	6	good involvment
500-1000	Both husband and wife	No	mass media	no	yes	yse	yes	yes	yes	yes	no	yes	yes	yes	no	no	yes	yes	yes	yes	yes	no	no	yes	no	by foot	yes	nothing	good	nothing	yes	both husband and wife	yes	other family member	yes	yes	18-29	two	four	two	5	good involvment
>1000	Only husband	Yes	Health center	yes	no	no	no	no	no	no	yes	no	no	no	no	no	no	yes	no	yes	no	no	no	yes	yes	private vehicel	no	nothing	bad	nothing	no	husbande only	no	wife	no	no	40-49	0ne	null	one	4	poor involvment
>1000	Both husband and wife	Yes	Hospital	no	no	no	yes	yes	yes	yes	no	no	no	no	no	no	no	no	yes	yes	yes	yes	yes	yes	no	by foot	no	waiting time is to long	good	nothing	yes	both husband and wife	yes	wife	yes	yes	40-49	null	four	null	6	good involvment
500-1000	Both husband and wife	Yes	Relatives	yes	yes	yse	yes	yes	yes	yes	yes	no	no	no	no	no	no	no	yes	yes	no	no	no	no	yes	by foot	yes	nothing	good	waiting time is to long	yes	both husband and wife	yes	other family member	no	yes	30-39	three	four	one	3	poor involvment
>1000	Only husband	No	Health extension workers	no	no	yse	yes	no	yes	no	no	no	no	no	no	no	no	no	no	no	yes	no	yes	yes	yes	private vehicel	no	HP approch not to good	good	nothing	yes	wife only	no	other family member	yes	no	30-39	0ne	two	null	4	poor involvment
<500	Both husband and wife	I don't know	Hospital	yes	yes	yse	no	no	no	no	no	no	no	no	no	no	no	yes	yes	yes	no	yes	no	no	yes	public transport	no	nothing	good	nothing	no	husbande only	yes	wife	no	yes	30-39	three	null	null	5	good involvment
>1000	Only husband	Yes	mass media	no	no	no	yes	yes	no	no	yes	yes	yes	yes	no	no	no	no	no	no	yes	yes	yes	yes	yes	public transport	yes	waiting time is to long	good	waiting room is not good	yes	both husband and wife	yes	other family member	yes	no	40-49	null	two	three	5	good involvment
>1000	Only husband	Yes	Health center	yes	yes	yse	no	no	no	no	no	no	no	no	no	yes	yes	yes	yes	yes	no	no	no	no	yes	by foot	no	nothing	bad	nothing	yes	both husband and wife	no	wife	no	yes	30-39	three	null	null	4	poor involvment
>1000	Both husband and wife	No	mass media	no	no	no	yes	yes	yes	yes	yes	yes	no	no	no	no	no	no	no	no	no	yes	yes	yes	yes	private vehicel	no	Men is restricted not to enter into labour room	good	nothing	no	both husband and wife	yes	wife	yes	no	>50	null	four	two	4	poor involvment
500-1000	Only husband	Yes	Health center	yes	no	yse	no	no	no	no	no	no	no	yes	yes	no	no	no	yes	yes	yes	no	no	yes	yes	by foot	yes	HP approch not to good	good	nothing	yes	husbande only	yes	other family member	no	yes	30-39	two	null	null	5	good involvment
>1000	Both husband and wife	Yes	Health extension workers	no	no	no	yes	yes	yes	no	no	no	no	no	no	no	no	no	no	no	yes	no	no	no	yes	ambulance	no	nothing	good	waiting room is not good	yes	both husband and wife	yes	wife	yes	no	30-39	null	three	null	2	poor involvment
>1000	Only husband	Yes	Hospital	yes	no	yse	yes	yes	yes	yes	yes	yes	yes	no	no	no	no	yes	yes	yes	no	no	no	no	yes	by foot	no	lack of awareness	good	nothing	no	both husband and wife	no	wife	no	yes	18-29	two	four	three	4	poor involvment
500-1000	Both husband and wife	No	mass media	yes	yes	yse	yes	no	no	no	no	no	no	yes	no	no	no	no	no	no	no	yes	yes	yes	yes	public transport	no	waiting time is to long	good	nothing	yes	both husband and wife	yes	other family member	yes	no	30-39	three	one	null	4	poor involvment
>1000	Only husband	Yes	Health center	no	no	no	yes	no	yes	no	no	no	no	no	no	no	no	no	yes	yes	yes	yes	no	no	yes	by foot	yes	nothing	good	HP not respect me	no	both husband and wife	no	wife	no	yes	30-39	null	two	null	5	good involvment
<500	Only husband	Yes	mass media	yes	no	no	yes	no	no	no	yes	no	no	no	no	no	no	no	no	no	no	no	no	no	yes	private vehicel	no	lack of money	good	nothing	yes	both husband and wife	yes	other family member	yes	yes	30-39	0ne	one	one	1	poor involvment
>1000	Both husband and wife	Yes	Health extension workers	no	no	no	yes	no	no	yes	no	no	no	no	no	no	no	no	yes	yes	no	no	no	no	yes	by foot	no	nothing	bad	nothing	yes	wife only	yes	wife	no	no	18-29	null	two	null	3	poor involvment
>1000	Only husband	Yes	Hospital	no	no	no	yes	no	no	no	no	no	no	no	no	no	no	no	no	no	yes	yes	yes	yes	yes	public transport	no	lack of awareness	good	HP not respect me	no	both husband and wife	no	other family member	yes	yes	40-49	null	one	null	5	good involvment
500-1000	Only wife	No	Health center	yes	no	no	yes	no	yes	no	no	no	no	no	no	yes	yes	no	yes	yes	no	no	no	no	yes	by foot	no	nothing	good	nothing	yes	both husband and wife	yes	wife	no	no	40-49	0ne	two	null	3	poor involvment
>1000	Only husband	Yes	Health extension workers	yes	no	no	no	yes	no	no	no	no	no	no	no	no	no	no	no	no	no	yes	yes	no	yes	private vehicel	yes	ditance to long	good	nothing	yes	both husband and wife	yes	wife	yes	yes	30-39	0ne	one	null	3	poor involvment
>1000	Only husband	Yes	Relatives	no	yes	yse	yes	no	no	no	yes	yes	yes	yes	yes	no	no	yes	yes	yes	no	yes	yes	yes	no	public transport	no	lack of awareness	good	nothing	no	both husband and wife	no	other family member	no	no	30-39	two	one	three	6	good involvment
500-1000	Both husband and wife	No	mass media	no	yes	yse	no	yes	yes	no	no	yes	no	yes	no	no	yes	yes	yes	yes	yes	no	no	yes	yes	by foot	yes	lack of money	good	waiting time is to long	yes	both husband and wife	yes	other family member	yes	yes	18-29	two	two	one	6	good involvment
>1000	Only husband	Yes	Health center	yes	no	no	no	no	no	yes	yes	no	no	no	no	no	no	yes	no	yes	no	no	no	yes	yes	private vehicel	no	waiting time is to long	bad	nothing	no	husbande only	no	wife	no	no	>50	0ne	one	one	4	poor involvment
>1000	Both husband and wife	Yes	Hospital	no	no	no	yes	yes	yes	yes	no	no	no	no	yes	no	no	no	yes	yes	yes	yes	yes	yes	yes	by foot	no	nothing	good	nothing	yes	both husband and wife	yes	wife	yes	yes	40-49	null	four	null	7	good involvment
500-1000	Both husband and wife	Yes	Relatives	yes	yes	yse	no	yes	no	no	yes	no	yes	no	no	no	no	no	yes	yes	no	no	no	no	yes	by foot	yes	HP approch not to good	good	waiting time is to long	yes	both husband and wife	yes	other family member	no	yes	>50	three	one	two	3	poor involvment
>1000	Only husband	No	Health extension workers	no	no	no	yes	no	yes	no	no	no	no	no	no	no	no	no	no	no	yes	no	yes	yes	yes	private vehicel	no	nothing	good	nothing	yes	wife only	no	wife	yes	no	>50	null	two	null	4	poor involvment
<500	Both husband and wife	Yes	Hospital	yes	yes	yse	no	no	no	no	yes	no	no	no	no	no	no	yes	yes	yes	no	yes	no	no	yes	public transport	no	lack of awareness	good	nothing	no	husbande only	yes	wife	no	yes	18-29	three	null	one	5	good involvment
>1000	Only husband	Yes	mass media	no	no	no	yes	yes	yes	yes	no	yes	yes	yes	no	no	no	no	no	no	yes	yes	yes	yes	yes	public transport	yes	service not good	good	waiting room is not good	yes	both husband and wife	yes	other family member	yes	no	30-39	null	four	two	5	good involvment
>1000	Only husband	Yes	Hospital	yes	yes	yse	yes	no	yes	no	no	no	no	no	no	yes	yes	yes	yes	yes	no	no	no	no	yes	by foot	no	nothing	good	nothing	yes	both husband and wife	no	wife	no	yes	30-39	three	two	null	4	poor involvment
>1000	Both husband and wife	No	mass media	no	no	no	yes	yes	yes	yes	yes	no	no	no	no	no	no	no	no	no	no	yes	yes	yes	yes	private vehicel	no	waiting time is to long	good	nothing	no	both husband and wife	yes	wife	yes	no	40-49	null	four	one	4	poor involvment
500-1000	Only husband	Yes	Health center	yes	no	yse	no	no	no	no	no	no	no	yes	yes	no	no	no	yes	yes	yes	no	no	yes	yes	by foot	yes	nothing	good	nothing	yes	husbande only	yes	other family member	no	yes	18-29	two	null	null	5	good involvment
>1000	Both husband and wife	Yes	Health extension workers	no	no	no	yes	yes	yes	no	no	no	no	no	no	no	no	no	no	no	yes	no	no	no	yes	ambulance	no	nothing	good	waiting room is not good	yes	both husband and wife	yes	wife	yes	no	18-29	null	three	null	2	poor involvment
>1000	Only husband	Yes	Hospital	yes	no	yse	yes	no	no	yes	yes	yes	yes	no	no	no	no	yes	yes	yes	no	no	no	no	yes	by foot	no	HP approch not to good	good	nothing	no	both husband and wife	no	wife	no	yes	30-39	two	two	three	4	poor involvment
500-1000	Both husband and wife	No	mass media	yes	yes	yse	no	no	no	no	no	no	no	yes	no	no	no	no	no	no	no	yes	yes	yes	yes	public transport	no	nothing	good	nothing	yes	both husband and wife	yes	other family member	yes	no	30-39	three	null	null	4	poor involvment
>1000	Only husband	Yes	Health center	yes	no	no	yes	yes	yes	no	no	no	no	no	no	no	no	no	yes	yes	yes	no	no	no	yes	by foot	yes	waiting time is to long	good	HP not respect me	no	both husband and wife	no	wife	no	yes	40-49	0ne	three	null	4	poor involvment
>1000	Only husband	Yes	mass media	yes	no	no	no	no	no	no	yes	no	no	no	no	no	no	no	no	no	no	no	no	no	yes	private vehicel	no	nothing	good	nothing	yes	both husband and wife	yes	wife	yes	yes	>50	0ne	null	one	1	poor involvment
>1000	Both husband and wife	Yes	Health extension workers	no	no	no	no	no	no	no	no	no	no	no	no	no	no	no	yes	yes	no	no	no	no	yes	by foot	no	lack of awareness	bad	nothing	yes	wife only	yes	wife	no	no	40-49	null	null	null	3	poor involvment
>1000	Only husband	Yes	Hospital	no	no	no	yes	no	no	no	no	no	no	no	no	no	no	no	no	no	yes	yes	yes	yes	yes	public transport	no	HP approch not to good	good	HP not respect me	no	both husband and wife	no	other family member	yes	yes	18-29	null	one	null	5	good involvment
500-1000	Only husband	No	Health center	yes	no	no	yes	no	yes	yes	no	no	no	no	no	yes	no	no	yes	yes	yes	no	no	no	yes	by foot	no	nothing	good	nothing	yes	both husband and wife	yes	wife	no	no	30-39	0ne	three	null	4	poor involvment
>1000	Only husband	Yes	Health extension workers	yes	no	no	yes	yes	no	no	no	no	no	no	no	no	no	no	no	no	no	yes	yes	no	yes	private vehicel	yes	Men is restricted not to enter into labour room	good	nothing	yes	both husband and wife	yes	wife	yes	yes	30-39	0ne	two	null	3	poor involvment
>1000	Only husband	Yes	Relatives	no	yes	yse	no	no	no	no	yes	yes	yes	yes	no	no	no	yes	yes	yes	no	yes	yes	yes	no	public transport	no	lack of money	good	nothing	no	both husband and wife	no	other family member	no	no	>50	two	null	three	6	good involvment
500-1000	Both husband and wife	No	mass media	no	yes	yse	yes	yes	yes	no	no	yes	no	yes	no	no	yes	yes	yes	yes	yes	no	no	no	no	by foot	no	nothing	good	waiting time is to long	yes	both husband and wife	yes	other family member	yes	yes	30-39	two	three	one	4	poor involvment
>1000	Only husband	Yes	Health center	yes	no	no	yes	no	no	yes	yes	no	no	no	no	no	no	yes	no	yes	no	no	no	yes	yes	private vehicel	no	nothing	bad	nothing	no	husbande only	no	wife	no	no	30-39	0ne	two	one	4	poor involvment
>1000	Both husband and wife	Yes	Hospital	no	no	no	yes	yes	yes	yes	no	no	no	no	yes	no	no	no	yes	yes	yes	yes	yes	yes	no	by foot	no	waiting time is to long	good	nothing	yes	both husband and wife	yes	wife	yes	yes	40-49	null	four	null	6	good involvment
500-1000	Both husband and wife	Yes	Relatives	yes	yes	yse	yes	yes	yes	no	yes	no	no	no	no	yes	no	no	yes	yes	no	no	no	no	yes	by foot	yes	nothing	good	waiting time is to long	yes	both husband and wife	yes	other family member	no	no	30-39	three	three	one	3	poor involvment
>1000	Only husband	No	Health extension workers	no	no	no	yes	no	yes	no	no	no	no	no	no	no	no	no	no	no	yes	no	yes	yes	yes	private vehicel	no	HP approch not to good	good	nothing	yes	wife only	no	wife	yes	no	30-39	null	two	null	4	poor involvment
<500	Both husband and wife	Yes	Hospital	yes	yes	yse	yes	no	no	no	yes	no	no	no	no	no	no	yes	yes	yes	no	yes	no	no	yes	public transport	no	nothing	good	nothing	no	husbande only	yes	wife	no	yes	18-29	three	one	one	5	good involvment
>1000	Only husband	Yes	mass media	no	no	no	no	yes	no	yes	no	yes	yes	yes	no	no	no	no	no	no	yes	yes	yes	yes	yes	public transport	no	waiting time is to long	good	nothing	yes	both husband and wife	yes	other family member	yes	no	30-39	null	two	two	5	good involvment
>1000	Only husband	Yes	Hospital	yes	yes	yse	no	no	no	no	no	no	no	no	no	yes	yes	yes	yes	yes	no	no	no	no	yes	by foot	no	nothing	bad	nothing	yes	both husband and wife	no	wife	no	yes	30-39	three	null	null	4	poor involvment
>1000	Both husband and wife	No	mass media	no	no	no	yes	yes	yes	yes	yes	no	no	no	no	no	no	no	no	no	no	yes	yes	yes	yes	private vehicel	no	Men is restricted not to enter into labour room	good	nothing	no	both husband and wife	yes	other family member	yes	no	>50	null	four	one	4	poor involvment
500-1000	Only husband	Yes	Health center	yes	no	yse	yes	no	no	no	no	no	no	yes	yes	no	no	no	yes	yes	yes	no	no	yes	yes	by foot	yes	HP approch not to good	good	nothing	yes	husbande only	yes	other family member	no	yes	40-49	two	one	null	5	good involvment
>1000	Both husband and wife	Yes	Health extension workers	no	no	no	yes	yes	yes	no	no	no	no	no	no	no	no	no	no	no	yes	no	no	no	yes	ambulance	no	nothing	good	waiting room is not good	yes	both husband and wife	yes	wife	yes	no	>50	null	three	null	2	poor involvment
>1000	Only husband	Yes	Hospital	no	no	yse	yes	no	no	yes	yes	yes	yes	no	no	no	no	yes	yes	yes	no	no	no	no	yes	by foot	no	lack of awareness	good	nothing	no	both husband and wife	no	wife	no	yes	40-49	0ne	two	three	4	poor involvment
500-1000	Both husband and wife	No	mass media	yes	yes	yse	no	no	no	no	no	no	no	yes	no	no	no	no	no	no	no	yes	yes	yes	yes	public transport	no	waiting time is to long	good	nothing	yes	both husband and wife	yes	other family member	yes	no	30-39	three	null	null	4	poor involvment
>1000	Only husband	Yes	Health center	yes	no	no	yes	yes	yes	no	no	no	no	no	no	no	no	no	yes	yes	yes	no	no	no	yes	by foot	no	nothing	good	HP not respect me	no	both husband and wife	no	wife	no	yes	18-29	0ne	three	null	4	poor involvment
>1000	Only husband	Yes	mass media	yes	no	no	no	no	no	no	yes	no	no	no	no	no	no	no	no	no	no	no	no	no	yes	private vehicel	no	lack of money	good	nothing	yes	both husband and wife	yes	other family member	yes	yes	30-39	0ne	null	one	1	poor involvment
>1000	Both husband and wife	Yes	Health extension workers	no	no	no	yes	no	no	yes	no	no	no	no	no	no	no	no	yes	yes	no	no	no	no	yes	by foot	no	nothing	bad	nothing	yes	wife only	yes	wife	no	no	18-29	null	two	null	3	poor involvment
>1000	Only husband	Yes	Hospital	no	no	no	no	no	no	no	no	no	no	no	no	no	no	no	no	no	yes	yes	yes	yes	yes	public transport	no	service not good	good	HP not respect me	no	both husband and wife	no	other family member	yes	yes	30-39	null	null	null	5	good involvment
500-1000	Only husband	No	mass media	yes	no	no	yes	no	yes	no	no	no	no	no	no	yes	yes	no	yes	yes	yes	no	no	no	yes	by foot	no	nothing	good	nothing	yes	both husband and wife	yes	wife	no	no	30-39	0ne	two	null	4	poor involvment
>1000	Only husband	Yes	Health extension workers	yes	no	no	yes	yes	no	no	no	no	no	no	no	no	no	no	no	no	no	yes	yes	no	yes	by foot	yes	ditance to long	good	nothing	yes	both husband and wife	yes	wife	yes	yes	30-39	0ne	two	null	3	poor involvment
>1000	Only husband	Yes	Relatives	no	yes	yse	yes	no	yes	no	yes	yes	no	yes	yes	no	no	yes	yes	yes	no	yes	yes	yes	no	public transport	no	lack of awareness	good	nothing	no	both husband and wife	no	other family member	no	no	30-39	two	two	two	6	good involvment
500-1000	Both husband and wife	No	Health center	no	yes	yse	yes	yes	yes	no	no	yes	yes	yes	no	no	yes	yes	yes	yes	yes	no	no	yes	no	by foot	yes	lack of money	good	waiting time is to long	no	both husband and wife	yes	other family member	yes	yes	40-49	two	three	two	5	good involvment
>1000	Only husband	Yes	Health center	yes	no	no	yes	no	no	yes	yes	no	no	no	no	no	no	yes	no	yes	no	no	no	yes	yes	private vehicel	no	waiting time is to long	bad	nothing	no	husbande only	no	wife	no	no	30-39	0ne	two	one	4	poor involvment
>1000	Both husband and wife	Yes	Hospital	no	no	no	yes	yes	yes	yes	no	no	no	no	yes	no	no	no	yes	yes	yes	yes	yes	yes	no	by foot	no	nothing	good	nothing	yes	both husband and wife	yes	wife	yes	yes	30-39	null	four	null	6	good involvment
500-1000	Both husband and wife	Yes	Relatives	yes	yes	yse	no	yes	yes	no	yes	no	no	no	no	no	no	no	yes	yes	no	no	no	no	yes	by foot	yes	HP approch not to good	good	nothing	no	both husband and wife	yes	other family member	no	yes	18-29	three	two	one	3	poor involvment
>1000	Only husband	No	Health extension workers	no	no	no	yes	no	yes	no	no	no	no	no	no	no	no	no	no	no	yes	no	yes	yes	yes	private vehicel	no	nothing	good	nothing	yes	wife only	no	wife	yes	no	>50	null	two	null	4	poor involvment
<500	Both husband and wife	Yes	Hospital	yes	yes	yse	yes	yes	no	no	yes	no	no	no	no	no	no	yes	yes	yes	no	yes	no	no	yes	public transport	no	lack of awareness	good	nothing	no	husbande only	yes	wife	no	yes	30-39	three	two	one	5	good involvment
>1000	Only husband	Yes	mass media	no	no	no	no	yes	yes	yes	no	yes	yes	yes	no	no	no	no	no	no	yes	yes	yes	yes	yes	public transport	yes	service not good	good	waiting room is not good	yes	both husband and wife	yes	other family member	yes	no	40-49	null	three	two	5	good involvment
>1000	Only husband	Yes	Hospital	yes	yes	yse	no	no	no	no	no	no	no	no	no	yes	yes	yes	yes	yes	no	no	no	no	yes	by foot	no	nothing	bad	nothing	yes	both husband and wife	no	wife	no	yes	40-49	three	null	null	4	poor involvment
>1000	Both husband and wife	No	Health extension workers	no	no	no	yes	yes	yes	yes	yes	no	no	no	no	no	no	no	no	no	no	yes	yes	yes	yes	private vehicel	no	waiting time is to long	good	nothing	no	both husband and wife	yes	wife	yes	no	>50	null	four	one	4	poor involvment
500-1000	Only husband	Yes	Health center	yes	no	yse	no	no	no	no	no	no	no	yes	yes	no	no	no	yes	yes	yes	no	no	yes	yes	by foot	yes	nothing	good	nothing	no	husbande only	yes	other family member	no	yes	30-39	two	null	null	5	good involvment
>1000	Both husband and wife	Yes	Health extension workers	no	no	no	yes	yes	yes	no	no	no	no	no	no	no	no	no	no	no	yes	no	no	no	yes	ambulance	no	nothing	good	waiting room is not good	yes	both husband and wife	yes	wife	yes	no	30-39	null	three	null	2	poor involvment
>1000	Only husband	Yes	Hospital	yes	no	yse	yes	no	no	yes	yes	yes	yes	no	no	no	no	yes	yes	yes	no	no	no	no	yes	by foot	no	HP approch not to good	good	nothing	no	both husband and wife	no	wife	no	yes	18-29	two	two	three	4	poor involvment
500-1000	Both husband and wife	No	mass media	yes	yes	yse	no	no	no	no	no	no	no	yes	no	no	no	no	no	no	no	yes	yes	yes	yes	public transport	no	nothing	good	nothing	yes	both husband and wife	yes	other family member	yes	no	40-49	three	null	null	4	poor involvment
>1000	Only husband	Yes	Health center	yes	no	no	yes	yes	yes	no	no	no	no	no	no	no	no	no	yes	yes	yes	no	no	no	yes	by foot	yes	waiting time is to long	good	HP not respect me	no	both husband and wife	no	wife	no	yes	40-49	0ne	three	null	4	poor involvment
>1000	Only wife	Yes	mass media	yes	no	no	no	no	no	no	yes	no	no	no	no	no	no	no	no	no	no	no	no	no	yes	private vehicel	no	nothing	good	nothing	yes	both husband and wife	yes	wife	yes	yes	18-29	0ne	null	one	1	poor involvment
>1000	Only husband	Yes	Health extension workers	no	no	no	yes	no	no	yes	no	no	no	no	no	no	no	no	yes	yes	no	no	no	no	yes	by foot	no	lack of awareness	bad	nothing	yes	wife only	yes	wife	no	no	30-39	null	two	null	3	poor involvment
>1000	Only husband	Yes	Hospital	no	no	no	no	no	no	no	no	no	no	no	no	no	no	no	no	no	yes	yes	yes	yes	yes	public transport	no	HP approch not to good	good	HP not respect me	no	both husband and wife	no	other family member	yes	yes	40-49	null	null	null	5	good involvment
500-1000	Both husband and wife	No	mass media	yes	no	no	yes	no	yes	no	no	no	no	no	no	yes	yes	no	yes	yes	yes	no	no	no	yes	by foot	no	nothing	good	no private room for examinatio	yes	both husband and wife	yes	wife	no	no	>50	0ne	two	null	4	poor involvment
>1000	Only husband	Yes	Health extension workers	yes	no	no	yes	yes	no	no	no	no	no	no	no	no	no	no	no	no	no	yes	yes	no	yes	private vehicel	yes	Men is restricted not to enter into labour room	good	nothing	yes	both husband and wife	yes	wife	yes	yes	40-49	0ne	two	null	3	poor involvment
>1000	Both husband and wife	Yes	Relatives	no	yes	yse	no	no	no	no	yes	yes	no	yes	yes	no	no	yes	yes	yes	no	yes	yes	yes	yes	public transport	no	lack of money	good	nothing	no	both husband and wife	no	other family member	no	no	18-29	two	null	two	7	good involvment
>1000	Both husband and wife	No	Hospital	no	yes	yse	yes	yes	yes	no	no	yes	yes	yes	no	no	yes	yes	yes	yes	yes	no	no	yes	no	by foot	yes	nothing	good	waiting time is to long	yes	both husband and wife	yes	other family member	yes	yes	30-39	two	three	two	5	good involvment
>1000	Only husband	Yes	mass media	yes	no	no	no	no	no	yes	yes	no	no	no	no	no	no	yes	no	yes	no	no	no	yes	yes	private vehicel	no	nothing	bad	nothing	no	husbande only	no	wife	no	no	30-39	0ne	one	one	4	poor involvment
>1000	Both husband and wife	Yes	Health center	no	no	yse	yes	yes	yes	yes	no	no	no	no	yes	no	no	no	yes	yes	yes	yes	yes	yes	no	public transport	no	waiting time is to long	good	nothing	yes	both husband and wife	yes	wife	yes	yes	30-39	0ne	four	null	6	good involvment
500-1000	Only husband	Yes	Health extension workers	yes	yes	yse	yes	yes	yes	no	yes	no	no	no	no	no	no	no	yes	yes	no	no	no	no	yes	by foot	yes	nothing	good	waiting time is to long	no	both husband and wife	yes	other family member	no	yes	40-49	three	three	one	3	poor involvment
<500	Only husband	No	Hospital	yes	no	no	yes	no	yes	no	no	no	no	no	no	no	no	no	no	no	yes	no	yes	yes	yes	private vehicel	no	HP approch not to good	good	nothing	yes	wife only	no	wife	yes	no	30-39	0ne	two	null	4	poor involvment
>1000	Both husband and wife	Yes	mass media	no	yes	yse	no	no	no	no	yes	no	no	no	no	no	no	yes	yes	yes	no	yes	no	no	yes	public transport	no	nothing	good	nothing	no	husbande only	yes	wife	no	no	30-39	two	null	one	5	good involvment
500-1000	Only husband	Yes	Health center	no	no	no	yes	yes	no	yes	no	yes	yes	yes	no	no	no	no	no	no	yes	yes	yes	yes	yes	public transport	yes	waiting time is to long	good	nothing	no	both husband and wife	yes	other family member	yes	no	40-49	null	three	two	5	good involvment
>1000	Both husband and wife	Yes	mass media	yes	yes	yse	no	no	no	no	no	no	no	no	no	yes	yes	yes	yes	yes	no	no	no	no	yes	by foot	no	nothing	good	nothing	yes	both husband and wife	no	wife	no	yes	30-39	three	null	null	4	poor involvment
>1000	Only husband	Yes	Health extension workers	yes	no	no	yes	yes	yes	yes	yes	no	no	no	no	no	no	no	no	no	no	yes	yes	yes	yes	private vehicel	no	Men is restricted not to enter into labour room	good	nothing	no	both husband and wife	yes	other family member	yes	no	>50	0ne	four	one	4	poor involvment
>1000	Both husband and wife	No	Hospital	no	no	yse	yes	no	no	no	no	no	no	yes	yes	no	no	no	yes	yes	yes	no	no	yes	yes	by foot	yes	HP approch not to good	good	nothing	yes	husbande only	yes	other family member	no	no	30-39	0ne	one	null	5	good involvment
>1000	Only husband	Yes	mass media	no	no	no	yes	yes	yes	no	no	no	no	no	no	no	no	no	no	no	yes	no	no	no	yes	ambulance	no	nothing	good	waiting room is not good	yes	both husband and wife	yes	wife	yes	no	18-29	null	three	null	2	poor involvment
500-1000	Both husband and wife	Yes	Health extension workers	yes	no	yse	yes	no	no	yes	yes	yes	yes	no	no	no	no	yes	yes	yes	no	no	no	no	yes	by foot	no	lack of awareness	good	nothing	no	both husband and wife	no	wife	no	yes	30-39	two	two	three	4	poor involvment
>1000	Only husband	No	Relatives	no	yes	yse	no	no	no	no	no	no	no	yes	no	no	no	no	no	no	no	yes	yes	yes	yes	public transport	no	waiting time is to long	good	nothing	yes	both husband and wife	yes	other family member	yes	no	30-39	two	null	null	4	poor involvment
>1000	Only wife	Yes	mass media	yes	no	no	yes	no	yes	no	no	no	no	no	no	no	no	no	yes	yes	yes	no	no	no	yes	by foot	yes	nothing	good	HP not respect me	no	both husband and wife	no	wife	no	no	40-49	0ne	two	null	4	poor involvment
500-1000	Only husband	Yes	Health center	no	no	no	no	no	no	no	yes	no	no	no	no	no	no	no	no	no	no	no	no	no	yes	private vehicel	no	lack of money	good	nothing	yes	both husband and wife	yes	wife	yes	yes	18-29	null	null	one	1	poor involvment
<500	Only husband	Yes	Hospital	yes	no	no	yes	no	no	yes	no	no	no	no	no	no	no	no	yes	yes	no	no	no	no	yes	by foot	no	nothing	bad	nothing	yes	wife only	yes	wife	no	no	40-49	0ne	two	null	3	poor involvment
>1000	Both husband and wife	No	Relatives	no	no	no	no	no	no	no	no	no	no	no	no	no	no	no	no	no	yes	yes	yes	yes	yes	public transport	no	service not good	good	HP not respect me	no	both husband and wife	no	other family member	yes	yes	40-49	null	null	null	5	good involvment
500-1000	Only husband	Yes	Health extension workers	yes	no	no	yes	no	no	no	no	no	no	no	no	yes	yes	no	yes	yes	yes	no	no	no	yes	by foot	no	nothing	good	nothing	yes	both husband and wife	yes	wife	no	no	>50	0ne	one	null	4	poor involvment
>1000	Both husband and wife	Yes	Hospital	no	no	no	yes	yes	no	no	no	no	no	no	no	no	no	no	no	no	no	yes	yes	no	yes	by foot	yes	ditance to long	good	nothing	yes	both husband and wife	yes	wife	yes	yes	30-39	null	two	null	3	poor involvment
<500	Both husband and wife	Yes	mass media	yes	yes	yse	no	no	no	no	yes	yes	no	yes	no	no	no	yes	yes	yes	no	yes	yes	yes	no	public transport	no	lack of awareness	good	nothing	no	both husband and wife	no	other family member	no	no	40-49	three	null	two	6	good involvment
>1000	Only husband	No	Hospital	no	yes	yse	yes	yes	yes	no	no	yes	yes	yes	no	no	yes	yes	yes	yes	yes	no	no	yes	no	by foot	yes	lack of money	good	waiting time is to long	yes	both husband and wife	yes	other family member	yes	yes	18-29	two	three	two	5	good involvment
>1000	Both husband and wife	Yes	mass media	no	no	no	yes	yes	yes	yes	yes	no	no	no	no	no	no	yes	no	yes	no	no	no	no	yes	private vehicel	no	waiting time is to long	bad	nothing	no	husbande only	no	wife	no	no	40-49	null	four	one	3	poor involvment
>1000	Only husband	Yes	Health center	yes	no	no	yes	yes	yes	yes	no	no	no	no	yes	no	no	no	yes	yes	yes	yes	yes	yes	no	public transport	no	nothing	good	nothing	yes	both husband and wife	yes	wife	yes	yes	40-49	0ne	four	null	6	good involvment
500-1000	Only husband	Yes	Health extension workers	yes	yes	yse	yes	yes	yes	no	yes	no	no	no	no	no	no	no	yes	yes	no	no	no	no	yes	by foot	yes	HP approch not to good	good	waiting time is to long	yes	both husband and wife	yes	other family member	no	yes	40-49	three	three	one	3	poor involvment
500-1000	Both husband and wife	No	Hospital	yes	no	no	yes	no	yes	no	no	no	no	no	no	no	no	no	no	no	yes	no	yes	yes	yes	private vehicel	no	nothing	good	nothing	yes	wife only	no	wife	yes	no	30-39	0ne	two	null	4	poor involvment
>1000	Only husband	Yes	mass media	no	yes	yse	no	no	no	no	yes	no	no	no	no	no	no	yes	yes	yes	no	yes	no	no	yes	public transport	no	lack of awareness	good	nothing	no	husbande only	yes	wife	no	no	30-39	two	null	one	5	good involvment
500-1000	Both husband and wife	Yes	Health center	no	no	no	no	yes	no	yes	no	yes	yes	yes	no	no	no	no	no	no	yes	yes	yes	yes	yes	public transport	yes	service not good	good	nothing	yes	both husband and wife	yes	other family member	yes	no	30-39	null	two	two	5	good involvment
>1000	Only husband	Yes	mass media	yes	yes	yse	yes	no	no	no	no	no	no	no	no	yes	yes	yes	yes	yes	no	no	no	no	yes	by foot	no	nothing	bad	nothing	yes	both husband and wife	no	wife	no	yes	30-39	three	one	null	4	poor involvment
>1000	Both husband and wife	Yes	Health extension workers	yes	no	no	yes	yes	yes	yes	yes	no	no	no	no	no	no	no	no	no	no	yes	yes	yes	yes	private vehicel	no	waiting time is to long	good	nothing	no	both husband and wife	yes	wife	yes	no	30-39	0ne	four	one	4	poor involvment
>1000	Only husband	No	Hospital	no	no	yse	yes	no	no	no	no	no	no	yes	yes	no	no	no	yes	yes	yes	no	no	yes	yes	by foot	yes	nothing	good	nothing	yes	husbande only	no	other family member	no	no	30-39	0ne	one	null	5	good involvment
>1000	Only husband	Yes	mass media	no	no	no	no	yes	yes	no	no	no	yes	no	no	no	no	no	no	no	yes	no	no	no	yes	ambulance	no	nothing	good	waiting room is not good	yes	both husband and wife	yes	wife	yes	no	30-39	null	two	one	2	poor involvment
500-1000	Both husband and wife	Yes	Health extension workers	yes	no	yse	yes	no	no	yes	yes	yes	yes	no	no	no	no	yes	yes	yes	no	no	no	no	yes	by foot	no	HP approch not to good	good	nothing	no	both husband and wife	no	wife	no	yes	40-49	two	two	three	4	poor involvment
>1000	Only husband	No	Relatives	no	yes	yse	yes	no	no	no	no	no	no	yes	no	no	no	no	no	no	no	yes	yes	yes	yes	public transport	no	nothing	good	nothing	yes	both husband and wife	yes	other family member	yes	no	30-39	two	one	null	4	poor involvment
>1000	Only wife	Yes	mass media	yes	no	no	no	yes	yes	no	no	no	no	no	no	no	no	no	yes	yes	yes	no	no	no	yes	by foot	yes	waiting time is to long	good	HP not respect me	no	both husband and wife	no	wife	no	yes	40-49	0ne	two	null	4	poor involvment
500-1000	Only husband	Yes	Health center	no	no	no	yes	no	no	no	yes	no	no	no	no	no	no	no	no	no	no	no	no	no	yes	private vehicel	no	nothing	good	nothing	yes	both husband and wife	yes	wife	yes	yes	30-39	null	one	one	1	poor involvment
<500	Only husband	Yes	Hospital	yes	no	no	no	no	no	yes	no	no	no	no	no	no	no	no	yes	yes	no	no	no	no	yes	by foot	no	lack of awareness	bad	nothing	yes	wife only	yes	wife	no	no	>50	0ne	one	null	3	poor involvment
>1000	Both husband and wife	No	Relatives	no	no	no	yes	no	no	no	no	no	yes	no	no	no	no	no	no	no	yes	yes	yes	yes	yes	public transport	no	HP approch not to good	good	HP not respect me	no	both husband and wife	no	other family member	yes	yes	>50	null	one	one	5	good involvment
500-1000	Only husband	Yes	Health extension workers	yes	no	no	yes	no	yes	no	no	no	no	no	no	yes	yes	no	yes	yes	yes	no	no	no	yes	by foot	no	nothing	good	nothing	yes	both husband and wife	yes	wife	no	no	18-29	0ne	two	null	4	poor involvment
>1000	Both husband and wife	Yes	Hospital	no	no	no	no	yes	no	no	no	no	no	no	no	no	no	no	no	no	no	yes	yes	no	yes	private vehicel	yes	Men is restricted not to enter into labour room	good	nothing	yes	both husband and wife	yes	wife	yes	yes	18-29	null	one	null	3	poor involvment
<500	Both husband and wife	Yes	mass media	yes	yes	yse	yes	no	no	no	yes	yes	no	yes	yes	no	no	yes	yes	yes	no	yes	yes	yes	no	public transport	no	ditance to long	good	nothing	no	both husband and wife	no	other family member	no	no	40-49	three	one	two	6	good involvment
>1000	Only husband	No	Hospital	no	yes	yse	no	yes	yes	no	no	yes	yes	yes	no	no	yes	yes	yes	yes	yes	no	no	yes	no	by foot	yes	nothing	good	waiting time is to long	yes	both husband and wife	yes	other family member	yes	yes	30-39	two	two	two	5	good involvment
>1000	Both husband and wife	Yes	mass media	yes	no	no	yes	no	no	yes	yes	no	no	no	no	no	no	yes	no	yes	no	no	no	yes	yes	private vehicel	no	nothing	bad	nothing	no	husbande only	no	wife	no	no	30-39	0ne	two	one	4	poor involvment
<500	Only husband	Yes	Health center	no	no	yse	yes	yes	yes	yes	no	no	no	no	yes	no	no	no	yes	yes	yes	yes	yes	yes	no	ambulance	no	waiting time is to long	good	nothing	yes	both husband and wife	yes	wife	yes	yes	30-39	0ne	four	null	6	good involvment
500-1000	Only husband	Yes	Health extension workers	yes	yes	yse	no	yes	yes	no	yes	no	no	no	no	no	no	no	yes	yes	no	no	no	no	yes	by foot	yes	nothing	good	waiting time is to long	no	both husband and wife	yes	other family member	no	yes	30-39	three	two	one	3	poor involvment
500-1000	Both husband and wife	No	Hospital	yes	no	no	yes	no	yes	no	no	no	no	no	no	no	no	no	no	no	yes	no	yes	yes	yes	private vehicel	no	HP approch not to good	good	nothing	yes	wife only	no	wife	yes	no	18-29	0ne	two	null	4	poor involvment
>1000	Only husband	Yes	Health extension workers	no	yes	yse	yes	yes	no	no	yes	no	no	no	no	no	no	yes	yes	yes	no	yes	no	no	yes	public transport	no	nothing	good	nothing	no	husbande only	no	wife	no	yes	40-49	two	two	one	5	good involvment
500-1000	Both husband and wife	Yes	Health center	no	no	no	no	yes	no	yes	no	yes	yes	yes	no	no	no	no	no	no	yes	yes	yes	yes	yes	public transport	yes	waiting time is to long	good	waiting room is not good	no	both husband and wife	yes	other family member	yes	no	30-39	null	two	two	5	good involvment
>1000	Only husband	Yes	mass media	yes	yes	yse	yes	no	no	no	no	no	no	no	no	yes	yes	yes	yes	yes	no	no	no	no	yes	by foot	no	nothing	bad	nothing	yes	both husband and wife	no	wife	no	yes	30-39	three	one	null	4	poor involvment
>1000	Both husband and wife	Yes	Health extension workers	yes	no	no	yes	yes	yes	yes	yes	no	no	no	no	no	no	no	no	no	no	yes	yes	yes	yes	private vehicel	no	Men is restricted not to enter into labour room	good	nothing	no	both husband and wife	yes	wife	yes	no	40-49	0ne	four	one	4	poor involvment
>1000	Only husband	No	Hospital	no	no	yse	yes	no	no	no	no	no	no	yes	yes	no	no	no	yes	yes	yes	no	no	yes	yes	by foot	yes	HP approch not to good	good	nothing	yes	husbande only	no	other family member	no	yes	30-39	0ne	one	null	5	good involvment
>1000	Only husband	Yes	mass media	no	no	no	no	yes	yes	no	no	no	no	no	no	no	no	no	no	no	yes	no	no	no	yes	ambulance	no	nothing	good	nothing	yes	both husband and wife	yes	wife	yes	no	18-29	null	two	null	2	poor involvment
500-1000	Both husband and wife	Yes	Health extension workers	yes	no	yse	yes	no	no	yes	yes	yes	yes	no	no	no	no	yes	yes	yes	no	no	no	no	yes	by foot	no	lack of awareness	good	nothing	no	both husband and wife	no	other family member	no	yes	40-49	two	two	three	4	poor involvment
>1000	Only husband	No	Relatives	no	yes	yse	yes	no	no	no	no	no	no	yes	no	no	no	no	no	no	no	yes	yes	yes	yes	public transport	no	waiting time is to long	good	nothing	yes	both husband and wife	yes	other family member	yes	no	30-39	two	one	null	4	poor involvment
>1000	Both husband and wife	Yes	mass media	yes	no	no	no	yes	yes	no	no	no	no	no	no	no	no	no	yes	yes	yes	no	no	no	yes	by foot	yes	nothing	good	HP not respect me	no	both husband and wife	no	wife	no	no	30-39	0ne	two	null	4	poor involvment
500-1000	Only husband	Yes	Health center	no	no	no	yes	no	no	no	yes	no	no	no	no	no	no	no	no	no	no	no	no	no	yes	private vehicel	no	lack of money	good	nothing	yes	both husband and wife	yes	wife	yes	yes	30-39	null	one	one	1	poor involvment
<500	Only husband	Yes	Hospital	yes	no	no	no	no	no	yes	no	no	yes	no	no	no	no	no	yes	yes	no	no	no	no	yes	by foot	no	nothing	bad	nothing	yes	wife only	yes	other family member	no	no	30-39	0ne	one	one	3	poor involvment
>1000	Both husband and wife	No	Relatives	no	no	no	yes	no	no	no	no	no	no	no	no	no	no	no	no	no	yes	yes	yes	yes	yes	public transport	no	service not good	good	nothing	no	both husband and wife	no	other family member	yes	yes	18-29	null	one	null	5	good involvment
500-1000	Only husband	Yes	Health extension workers	yes	no	no	yes	no	yes	no	no	no	yes	no	no	yes	yes	no	yes	yes	yes	no	no	no	yes	by foot	no	nothing	good	nothing	yes	both husband and wife	yes	wife	no	no	40-49	0ne	two	one	4	poor involvment
>1000	Both husband and wife	Yes	Hospital	no	no	yse	no	yes	no	no	no	no	no	no	no	no	no	no	no	no	no	yes	yes	no	yes	by foot	yes	ditance to long	good	nothing	yes	both husband and wife	yes	wife	yes	yes	40-49	0ne	one	null	3	poor involvment
<500	Both husband and wife	Yes	mass media	yes	yes	yse	yes	no	no	no	yes	yes	no	yes	no	no	no	yes	yes	yes	no	yes	yes	yes	yes	public transport	no	lack of awareness	good	nothing	no	both husband and wife	no	other family member	no	no	>50	three	one	two	7	good involvment
>1000	Only husband	No	Hospital	no	yes	yse	no	yes	yes	no	no	yes	yes	yes	no	no	yes	yes	yes	yes	yes	no	no	yes	no	by foot	yes	lack of money	good	waiting time is to long	yes	both husband and wife	yes	other family member	yes	yes	18-29	two	two	two	5	good involvment
>1000	Both husband and wife	Yes	mass media	yes	no	no	yes	no	no	yes	yes	no	no	no	no	no	no	yes	no	yes	no	no	no	yes	yes	private vehicel	no	waiting time is to long	bad	nothing	no	husbande only	no	wife	no	no	40-49	0ne	two	one	4	poor involvment
<500	Only husband	Yes	Health center	yes	no	no	yes	yes	yes	yes	no	no	no	no	yes	no	no	no	yes	yes	yes	yes	yes	yes	no	ambulance	no	nothing	good	nothing	yes	both husband and wife	yes	wife	yes	yes	40-49	0ne	four	null	6	good involvment
500-1000	Only husband	Yes	Health extension workers	yes	yes	yse	no	yes	yes	no	yes	no	no	no	no	no	no	no	yes	yes	no	no	no	no	yes	by foot	yes	HP approch not to good	good	waiting time is to long	no	both husband and wife	yes	other family member	no	yes	30-39	three	two	one	3	poor involvment
>1000	Both husband and wife	No	Hospital	no	no	no	yes	no	yes	no	no	no	no	no	no	no	no	no	no	no	yes	no	yes	yes	yes	private vehicel	no	nothing	good	nothing	yes	wife only	no	wife	yes	no	30-39	null	two	null	4	poor involvment
>1000	Only husband	Yes	mass media	no	yes	yse	yes	no	no	no	yes	no	no	no	no	no	no	yes	yes	yes	no	yes	no	no	yes	public transport	no	lack of awareness	good	nothing	no	husbande only	no	wife	no	yes	30-39	two	one	one	5	good involvment
500-1000	Both husband and wife	Yes	Health center	no	no	no	no	yes	no	yes	no	yes	yes	yes	no	no	no	no	no	no	yes	yes	yes	yes	yes	public transport	yes	service not good	good	waiting room is not good	yes	both husband and wife	yes	other family member	yes	no	30-39	null	two	two	5	good involvment
>1000	Only husband	Yes	Health extension workers	yes	yes	yse	yes	no	no	no	no	no	no	no	no	yes	yes	yes	yes	yes	no	no	no	no	yes	by foot	no	nothing	bad	nothing	yes	both husband and wife	no	wife	no	yes	40-49	three	one	null	4	poor involvment
>1000	Both husband and wife	Yes	Health extension workers	yes	no	no	yes	yes	yes	yes	no	no	yes	no	no	no	no	no	no	no	no	yes	yes	yes	yes	private vehicel	no	ditance to long	good	nothing	no	both husband and wife	yes	wife	yes	no	30-39	0ne	four	one	4	poor involvment
>1000	Only husband	No	Hospital	no	no	yse	yes	no	no	no	no	no	no	yes	no	no	no	no	yes	yes	yes	no	no	yes	yes	by foot	yes	nothing	good	nothing	yes	husbande only	no	other family member	no	no	30-39	0ne	one	null	5	good involvment
500-1000	Only husband	Yes	mass media	yes	no	no	no	yes	yes	no	no	no	no	no	no	no	no	no	no	no	yes	no	no	no	yes	ambulance	no	nothing	good	waiting room is not good	no	both husband and wife	yes	wife	yes	no	30-39	0ne	two	null	2	poor involvment
500-1000	Both husband and wife	Yes	Health extension workers	yes	no	yse	yes	yes	no	yes	yes	yes	yes	no	no	no	no	yes	yes	yes	no	no	no	no	yes	by foot	no	HP approch not to good	good	nothing	no	both husband and wife	no	other family member	no	yes	40-49	two	three	three	4	poor involvment
>1000	Only husband	No	Relatives	yes	yes	yse	yes	no	no	no	no	no	no	yes	no	no	no	no	no	no	no	yes	yes	yes	yes	public transport	no	nothing	good	nothing	yes	both husband and wife	yes	other family member	yes	no	>50	three	one	null	4	poor involvment
500-1000	Both husband and wife	Yes	mass media	yes	no	no	no	yes	yes	no	no	no	no	no	no	no	no	no	yes	yes	yes	no	no	no	yes	by foot	yes	ditance to long	good	nothing	no	both husband and wife	no	wife	no	yes	30-39	0ne	two	null	4	poor involvment
>1000	Only husband	Yes	Health extension workers	no	no	no	yes	no	no	no	yes	yes	no	no	no	no	no	no	no	no	no	no	no	no	yes	private vehicel	no	nothing	good	nothing	no	both husband and wife	yes	wife	yes	no	40-49	null	one	two	1	poor involvment
>1000	Only husband	Yes	Hospital	no	no	no	no	no	no	yes	no	no	no	no	no	no	no	no	yes	yes	no	no	no	no	yes	by foot	no	lack of awareness	good	nothing	yes	wife only	yes	other family member	no	no	30-39	null	one	null	3	poor involvment
500-1000	Both husband and wife	Yes	Health center	yes	no	no	yes	no	no	no	no	no	no	no	no	no	no	no	no	no	yes	yes	yes	yes	yes	public transport	no	lack of transportation	good	nothing	no	both husband and wife	no	other family member	yes	yes	30-39	0ne	one	null	5	good involvment
>1000	Only husband	No	Health extension workers	yes	no	no	yes	no	yes	no	no	no	yes	no	no	yes	yes	no	yes	yes	yes	no	no	no	yes	by foot	no	nothing	good	no private room for examinatio	yes	both husband and wife	yes	wife	yes	no	40-49	0ne	two	one	4	poor involvment
500-1000	Both husband and wife	Yes	Relatives	no	no	yse	yes	yes	no	no	no	yes	no	yes	no	no	no	no	no	no	no	yes	yes	no	yes	public transport	yes	Men is restricted not to enter into labour room	good	nothing	yes	both husband and wife	yes	wife	yes	no	30-39	0ne	two	one	3	poor involvment
